# Supplementary material for: Prognostic Value and Therapeutic Perspectives of CXCR Members in the Glioma Microenvironment
Source: Front Genet. 2022 Apr 27;13:787141. doi: 10.3389/fgene.2022.787141 (PMC9091590; doi:10.3389/fgene.2022.787141)
Supplement: Supplementary file 1 [file Table1.XLSX]

## Sheet: S1
gene	conMean	treatMean	logFC	pValue
CXCR1	0.227692	0.228046	0.00224303	1.74412e-19
CXCR2	0.220736	0.416961	0.917589	1.28466e-23
CXCR3	0.0465619	0.176171	1.91975	8.59463e-35
CXCR4	3.44661	9.29895	1.43189	2.0669e-151
CXCR5	1.03487	0.0011259	-9.84416	1.0599e-259
ACKR3	2.64772	10.7745	2.0248	2.42106e-262

## Sheet: S2
ID	B cells naive	B cells memory	Plasma cells	T cells CD8	T cells CD4 naive	T cells CD4 memory resting	T cells CD4 memory activated	T cells follicular helper	T cells regulatory (Tregs)	T cells gamma delta	NK cells resting	NK cells activated	Monocytes	Macrophages M0	Macrophages M1	Macrophages M2	Dendritic cells resting	Dendritic cells activated	Mast cells resting	Mast cells activated	Eosinophils	Neutrophils	P-value	Correlation	RMSE
TCGA-06-0678-11A-32R-A36H-07	0.00446853	0	0	0.0242205	0	0.125304	0	0.0463504	0	0	0	0.0564477	0.214644	0.00508438	0.0407171	0.11835	0	0	0	0.233275	0.13114	0	0.503	0.0186369	1.09693
TCGA-06-0680-11A-32R-A36H-07	0.0441023	0	0	0.0334793	0	0.0807296	0	0.0572242	0	0	0	0.0822121	0.333308	0	0.0163465	0.183463	0	0	0	0.165841	0.003293	0	0.741	-0.00738826	1.1052
TCGA-06-0681-11A-41R-A36H-07	0.0508812	0	0	0.0798685	0	0.0268725	0	0.0464136	0	0	0	0.0577566	0.264285	0.0880251	0.0286629	0.0278838	0	0	0	0.253663	0.0756874	0	0.151	0.0874399	1.07277
TCGA-06-0675-11A-32R-A36H-07	0.0232949	0	0	0	0	0.262738	0	0.0517272	0	0	0.0307515	0.0562408	0.280306	0	0.00697948	0.124179	0	0	0	0.158266	0.00551702	0	0.439	0.026002	1.08452
TCGA-06-AABW-11A-31R-A36H-07	0	0.0217875	0.00322895	0.0519709	0	0.212977	0	0.00971935	0.0487574	0	0.0821206	0.081321	0.0809623	0	0.00858976	0.248948	0.000627462	0	0.136368	0	0.00678872	0.00583346	0.888	-0.0230549	1.09574
TCGA-CS-5397-01A-01R-1896-07	0	0.00259268	0	0.0447261	0	0.229259	0	0.00248387	0	0	0	0.0659231	0.236093	0	0.0143869	0.314625	0	0.00198199	0.0727238	0	0.00570735	0.00949736	0.338	0.0424925	1.07043
TCGA-DU-8163-01A-11R-2256-07	0.00176153	0.00432875	0.000990928	0.00727065	0	0.297655	0	0.0232359	0.00237893	0	0.074258	0.0138979	0.378796	0	0.0044603	0.100614	0	0	0.056926	0	0.0249741	0.00845202	0.033	0.187886	1.01638
TCGA-06-2567-01A-01R-1849-01	0	0	0	0.00452183	0	0.13047	0	0.0249802	0	0	0	0.075806	0.304608	0.026264	0.0283518	0.267817	0	0	0	0.0136769	0.0176893	0.105814	0.043	0.167002	1.0354
TCGA-26-5132-01A-01R-1850-01	0.00257806	0.0217651	0	0.0146292	0	0.0684953	0.0117232	0.0245905	0.0198385	0	0.0489813	0	0.0148616	0.287046	0.0273248	0.401692	0	0	0.0470546	0	0	0.00941986	0.043	0.166722	1.04517
TCGA-26-5133-01A-01R-1850-01	0.0541657	0	0.00319751	0.119611	0	0.0637045	0	0.0118469	0.00767139	0	0	0.0463565	0.174929	0	0.0319052	0.385714	0	0	0.0974202	0	0	0.00347774	0.263	0.0566885	1.06107
TCGA-76-4928-01B-01R-1850-01	0.0378077	0	0	0.0430921	0	0.0988494	0.0704178	0.00989085	0.00380242	0	0.0562474	0	0.278546	0.0528153	0.0108975	0.261535	0.0106745	0	0.0386905	0	0.00392847	0.0228051	0.427	0.0279529	1.07326
TCGA-06-5856-01A-01R-1849-01	0.00694947	0	0.000436555	0.00850196	0	0.0640421	0.0126135	0	0	0	0	0.0132097	0.266942	0.0272652	0.0355632	0.508339	0	0	0.0470825	0	0	0.00905467	0.277	0.0548001	1.09823
TCGA-19-2619-01A-01R-1850-01	0.0131603	0.00583454	0.00324722	0	0	0.183057	0.000272473	0.0197297	0.0294908	0	0.13504	0	0.0933366	0.179286	0.00160892	0.189031	0	0.000592333	0	0.097943	0.0121612	0.0362095	0.21	0.0693519	1.06251
TCGA-QH-A6CW-01A-11R-A32Q-07	0.00819405	0	0	0	0	0.106754	0	0.0029177	0	0	0.0257506	0.0184737	0.298522	0	0.00636017	0.178923	0	0	0	0.310397	0.0430279	0.00067915	0.017	0.25122	1.00658
TCGA-E1-A7Z6-01A-11R-A34R-07	0.0394777	0	0	0	0	0.0765003	0	0.00194365	0	0	0	0.058064	0.57726	0	0.00931923	0.196577	0	0	0	0.0357003	0.00515783	0	0.078	0.128125	1.07711
TCGA-S9-A6TS-01A-12R-A33Z-07	0	0.0128994	0	0	0	0.122756	0	0	0.00962418	0	0	0.0645589	0.288164	0	0.0044909	0.342784	0	0	0.153376	0	0.00134663	0	0.065	0.142421	1.03487
TCGA-FG-5965-02A-11R-A29R-07	0	0.008768	0.00194105	0	0	0.177356	0	0.051745	0	0.00178597	0	0.116325	0.00673614	0	0.00213695	0.474801	0.00294481	0.00182507	0	0.143488	0.00696543	0.00318118	0.041	0.176903	1.03169
TCGA-S9-A89V-01A-11R-A36H-07	0.0440696	0	0	0.0692859	0	0.0825535	0	0.0218685	0	0	0.0324721	0.0422094	0.251843	0	9.42921e-05	0.264748	0	0.00194318	0	0.182507	0.00640537	0	0.424	0.0289615	1.08626
TCGA-TM-A7C5-01A-11R-A32Q-07	0	0.0087987	0	0.033348	0	0.0360652	0	0.0777835	0	0	0	0.0706923	0.0745778	0.0457097	0.0303357	0.408456	0	0	0	0.127228	0.0859772	0.00102817	0.199	0.0732767	1.06977
TCGA-DH-A7US-01A-11R-A33Z-07	0	0.00821814	0	0.0448421	0	0.138292	0	0.0121844	0.00101416	0	0.0364084	0.0291511	0.0428982	0	0.00227877	0.417187	0.000253664	0	0.251182	0	0.0134431	0.00264706	0.28	0.0542854	1.06872
TCGA-DU-5852-01A-11R-1708-07	0	0.00539078	0	0.0703956	0	0.211928	0	0.016481	0.0468278	0	0.0925651	0.0228191	0.181703	0.0345207	0.020681	0.227805	0.00489098	0	0.0508438	0	0	0.0131478	0.192	0.075278	1.05518
TCGA-FG-5963-02A-12R-A29R-07	0.00692829	0	0	0.0749217	0	0.173887	0	0.0231519	0.00395754	0	0.122975	0	0.0639302	0.39358	0.0275195	0.0808964	0.00121417	0	0.0270388	0	0	0	0.164	0.0821268	1.07936
TCGA-DU-7007-01A-11R-2027-07	0.0845917	0	0.026688	0.0561504	0	0.142175	0	0	0.00216033	0	0	0.00939583	0.210441	0	0.0326202	0.418753	0	0	0	0.0142802	0	0.00274396	0.077	0.129576	1.03954
TCGA-DB-A64X-01A-11R-A29R-07	0	0.00666915	0	0.0103727	0	0.0999541	0	0	0	0	0.0240279	0.0195657	0.0229545	0	0.00944553	0.655535	0	0	0.126664	0	0	0.0248115	0.227	0.06419	1.09266
TCGA-DH-A669-02A-11R-A31N-07	0.072923	0	0	0.00376807	0	0.155534	0	0.0116397	0.0125341	0	0	0.0593038	0.205038	0.0105248	0.0594355	0.385568	0	0	0	0.0237311	0	0	0.087	0.120215	1.04235
TCGA-27-1830-01A-01R-1850-01	0.0188598	0	0.0015922	0.0260304	0	0.00511117	0	0.0284676	0.000644299	0.0111826	0	0.035297	0.0290321	0.300821	0.0277163	0.278511	0	0	0	0.166146	0.0361128	0.0344757	0.019	0.244938	1.01316
TCGA-06-0878-01A-01R-1849-01	0.00319004	0.00207865	0.00165449	0	0	0.111769	0	0.0191268	0.012621	0.0525912	0.0601626	0	0	0.484049	0.0133734	0.143036	0	0	0	0.077806	0.00342383	0.0151177	0.062	0.146143	1.07489
TCGA-DU-5870-02A-12R-A36H-07	0	0.0293377	0.0107835	0.0880262	0	0.0441905	0	0.000880274	0	0	0.0194561	0.0282052	0.032561	0	0.0140883	0.540382	0.00690235	0	0.172702	0	0	0.0124849	0.597	0.00809055	1.0959
TCGA-CS-4943-01A-01R-1470-07	0	0	0.00209235	0	0	0.146546	0	0.00600486	0	0	0	0.0510031	0.347386	0	0.0239389	0.307888	0	0	0	0.103861	0.0112802	0	0.089	0.117253	1.05458
TCGA-HT-7607-01A-11R-2090-07	0	0.0657357	0.00584318	0.0160076	0	0.126842	0	0.0149983	0	0	0	0.0684426	0.252339	0	0.0368963	0.329725	0	0.00207747	0.0273822	0	0.0437422	0.00996851	0.16	0.0835779	1.05401
TCGA-VV-A86M-01A-11R-A36H-07	0.00158811	0	0	0.0254814	0	0.157847	0	0.00221389	0	0	0	0.103449	0.205658	0	0.00225421	0.397028	0	0.00544354	0	0.0944905	0.00152011	0.00302531	0.041	0.176831	1.02577
TCGA-HT-7884-01B-11R-2403-07	0.0683193	0	0	0.0239868	0	0.028675	0	0	0	0	0.0663863	0	0.362677	0	0	0.281538	0	0	0.161538	0	0	0.00687891	0.237	0.0624708	1.07375
TCGA-06-0211-01B-01R-1849-01	0.0212359	0	0	0.00139626	0	0.0553211	0	0.00146542	0	0	0.0357782	0	0.0403197	0.288608	0.0220113	0.497804	0	0	0.0279388	0	0	0.00812129	0.026	0.220499	1.03671
TCGA-26-5134-01A-01R-1850-01	0	0.00550685	0	0.0298119	0	0.0770156	0	0.0145137	0.0245848	0	0.0393542	0.0102804	0	0.451178	0.0115393	0.307472	0	0	0.0283813	0	0.000362073	0	0.032	0.195275	1.05437
TCGA-26-1442-01A-01R-1850-01	0.00062814	0.0143197	0	0.0292152	0	0.210456	0	0.0267661	0.0267779	0	0.068001	0.0455124	0.172612	0	0.0167974	0.209274	0.00149852	0	0.174983	0	0.000962853	0.00219562	0.185	0.0768799	1.04904
TCGA-06-0156-01A-03R-1849-01	0.000812268	0.00565634	0	0.0414647	0	0.124432	0	0	0.0070312	0	0.117801	0	0.0752441	0.0395991	0.0179045	0.392153	0	0.000902958	0	0.143734	0	0.0332643	0.161	0.0835157	1.06338
TCGA-12-3652-01A-01R-1849-01	0.0324104	0	0.00364827	0.100939	0	0.170615	0.00378796	0.0100793	0	0.00653917	0.0119321	0	0.0351894	0.0697623	0.0530372	0.470297	0	0	0.00320856	0	0.0285548	0	0.203	0.0717518	1.06885
TCGA-06-0174-01A-01R-1849-01	0.00895467	0	0	0	0	0.0572789	0	0.00670379	0.00855589	0.0100958	0	0.0203461	0.0248927	0.456885	0.020352	0.338957	0	0	0.0103834	0	0	0.0365947	0.026	0.220394	1.05274
TCGA-32-1970-01A-01R-1850-01	0.00131976	0	0	0.0789735	0	0.140837	0	0.0183937	0.0132808	0	0.0347297	0.0366534	0.075632	0	0.0193428	0.308676	0	0	0.177211	0	0.0682102	0.0267398	0.306	0.0479261	1.05908
TCGA-06-2563-01A-01R-1849-01	0.00256401	0	0	0.0463979	0	0.161862	0	0.0136539	0	0	0.00679812	0.00987176	0.0655134	0.115358	0.091736	0.391462	0	0	0.0318471	0	0.0386119	0.0243233	0.078	0.127536	1.04423
TCGA-06-0139-01A-01R-1849-01	0.0112885	0	0.00258264	0.0602002	0	0	0	0.0499513	0	0	0	0.0280633	0.120758	0.0669016	0.0386719	0.549377	0.0065692	0	0.0108161	0	0	0.0548195	0.037	0.182443	1.03685
TCGA-28-5209-01A-01R-1850-01	0	0	0.00138887	0	0	0.0899009	0	0.000999459	0.0244779	0	0.0440816	0	0.0123608	0.464556	0.0552499	0.291209	0	0	0.0103168	0	0	0.0054589	0.041	0.179317	1.06775
TCGA-DU-A7TB-01A-11R-A33Z-07	0.109032	0	0	0.0143697	0	0.128359	0	0	1.27228e-05	0	0	0.093681	0.249896	0	0	0.302411	0	0	0.0444417	0	0.0577963	0	0.618	0.00494127	1.08502
TCGA-HT-7485-01A-11R-2027-07	0.000856512	0.00829937	0	0	0	0.132851	0	0.0123748	0	0	0.0162762	0.0447208	0.315284	0	0.0154169	0.413824	0	0.00106422	0.0353586	0	0.00295494	0.000718066	0.048	0.159005	1.03683
TCGA-HT-A5R7-01A-11R-A28M-07	0	0.0197752	0.00649519	0.0670036	0	0.0872943	0	0.0174501	0	0	0.0370123	0	0.0911439	0.088184	0.0227436	0.134437	0.00156963	0	0.307941	0	0.113535	0.0054148	0.616	0.00541332	1.08212
TCGA-FG-6690-01A-11R-1896-07	0	0.00350262	0.00149914	0	0	0.23768	0	0.013378	0	0	0	0.107471	0.209045	0	0.00219403	0.277354	0	0	0	0.114567	0.0239742	0.00933584	0.063	0.146038	1.03415
TCGA-06-5416-01A-01R-1849-01	0.00193903	0.00901734	0	0.109369	0	0.140379	0	0.0229108	0.0167096	0	0.0768399	0.00117956	0.0231769	0.430899	0.0161211	0.135904	0	0	0	0.0138249	0	0.0017296	0.02	0.235514	1.01488
TCGA-06-0649-01B-01R-1849-01	0.0460709	0	0.0162146	0.0295235	0	0.0855658	0	0.0150447	0	0.0118779	0	0.0127021	0.255904	0	0.00830406	0.497297	0	0	0	0.0203568	0	0.00113906	0.019	0.247944	0.997832
TCGA-12-0616-01A-01R-1849-01	0.0368942	0	0.0029522	0.175679	0	0.13307	0	0.0216368	0	0	0	0	0.166806	0	0.0792747	0.327324	0	0	0.0322539	0	0.0187646	0.00534377	0.05	0.158533	1.02139
TCGA-41-4097-01A-01R-1850-01	0.0294	0	0	0.0380305	0	0.123647	0	0.00676575	0	0	0.0402656	0	0.222438	0	0.0257211	0.491538	0	0	0.00669982	0	0	0.0154948	0.279	0.0545182	1.08392
TCGA-26-5136-01B-01R-1850-01	0.0236014	0	0.000929428	0.00378574	0	0.204961	0.0128258	0.00290755	0	0.00400612	0.00408123	0.0021479	0.308527	0	0.0607936	0.336132	0	0	0.0353013	0	0	0	0.216	0.06725	1.06793
TCGA-FG-8182-01A-11R-2256-07	0	0.00236826	0	0	0	0.162333	0	0.0141547	0	0	0	0.0597478	0.324917	0	0.00544482	0.0897948	0	0	0	0.321248	0.0199928	0	0.013	0.258491	1.00572
TCGA-HT-7881-01A-11R-2403-07	0.0245058	0	0	0.110255	0	0.0706435	0	0.00477159	0	0	0	0.0285329	0.349488	0.0537294	0.105162	0.173986	0	0	0	0.07096	0.00796462	0	0.6	0.00721753	1.09662
TCGA-DB-5277-01A-01R-1470-07	0	0.000762222	0.000567742	0.0300389	0	0.18775	0	0.0549398	0	0	0	0.0840751	0.0832933	0	0.0167877	0.440919	0.00182954	0	0.0990372	0	0	0	0.201	0.0722165	1.06083
TCGA-27-1837-01A-01R-1850-01	0	0.0121519	0	0	0	0.154721	0	0.00467922	0.00143621	0	0.0291947	0.0287509	0.158455	0.0284717	0.180148	0.331639	0	0	0.0675764	0	0	0.00277582	0.107	0.107127	1.05772
TCGA-VM-A8CH-01A-12R-A36H-07	0.00104243	0.00090893	0	0.0119868	0	0.115297	0	0.00364566	0.00325065	0	0.0541543	0.0156659	0.156926	0	0.00660659	0.504228	0	0	0.125444	0	0	0.000844162	0.065	0.142759	1.03919
TCGA-P5-A72Z-01A-11R-A32Q-07	0.00569115	0	0	0.0219144	0	0.218625	0	0.0510482	0.0356721	0	0	0.0901221	0.0912649	0	0.0146963	0.333134	0	0	0.137832	0	0	0	0.97	-0.0415744	1.09939
TCGA-FG-8191-01A-11R-2256-07	0.0209106	0	0	0.00388724	0	0.0921576	0	0.0111783	0	0	0	0.0501583	0.192026	0	0.0101436	0.276656	0	0	0	0.298618	0.0399534	0.00431119	0.026	0.221932	1.01944
TCGA-FG-7641-01B-11R-2256-07	0	0.0195457	0	0	0	0.28429	0	0.109177	0	0	0.0638526	0	0.119611	0	0	0.403523	0	0	0	0	0	0	0.176	0.0791974	1.06347
TCGA-DU-A7TI-01A-11R-A33Z-07	0.0281525	0	0.00427012	0.00248451	0	0.0688529	0	0.0176473	0	0	0	0.0324998	0.262416	0	0.00847555	0.183713	0	0.0104737	0	0.352657	0.0249299	0.0034268	0.017	0.252117	1.01282
TCGA-HT-8110-01A-11R-2404-07	0.0035429	0.00124591	0.000729745	0	0	0.150661	0.00456734	0	0	0	0.0734334	0.00598968	0.290596	0	0.0292919	0.333255	0	0	0.0848464	0	6.48782e-05	0.0217757	0.021	0.23372	0.993882
TCGA-HT-A5R5-01A-11R-A28M-07	0	0	0	0	0	0.145766	0	0.0136747	0	0	0	0.0582863	0.317477	0	0	0.104808	0	0.0753257	0	0.189716	0.0949468	0	0.051	0.157087	1.03317
TCGA-S9-A6WP-01A-12R-A34F-07	0	0.0109726	0.0014091	0.0667205	0	0.10867	0	0.0155624	0.00282994	0	0	0.0758119	0.0534546	0.0224758	0.0103431	0.621465	0	0	0.00579325	0	0.00449209	0	0.053	0.154789	1.04928
TCGA-P5-A781-01A-11R-A32Q-07	0.00155452	0	0	0.132596	0	0.0930289	0	0.0149129	0.00352797	0	0.0896504	0	0.0925195	0	0.0118146	0.318742	0	0	0.225503	0	0	0.0161506	0.087	0.11935	1.03619
TCGA-06-0210-02A-01R-2005-01	0.0195898	0.00601183	0	0.077458	0	0.0445377	0.0180571	0	0.0457926	0	0.0311092	0	0.163447	0.107853	0.013801	0.440884	0	0	0	0.0018612	0	0.0295975	0.059	0.14918	1.04127
TCGA-15-1444-01A-02R-1850-01	0.00167328	0	0	0	0	0.0467847	0	0.0110529	0	0	0	0.0213313	0.405259	0	0.0326144	0.365203	0	0	0	0.050935	0.0477856	0.0173607	0.023	0.226984	1.01779
TCGA-06-0210-01A-01R-1849-01	0	0.0118666	0	0.0285577	0	0.10761	0.0108537	0	0	0	0.0884295	0	0.272778	0.00133176	0	0.370217	0	0	0	0	0	0.108356	0.313	0.0461097	1.09317
TCGA-14-1034-01A-01R-1849-01	0.0176806	0	0	0.0240129	0	0.107031	0	0.00298708	0	0	0.0207652	0.00341021	0.36238	0.0477122	0.0265811	0.338802	0	0	0.022814	0	0.0030312	0.0227923	0.318	0.0454202	1.09271
TCGA-15-0742-01A-01R-1850-01	0	0.010187	0	0.058653	0	0.104625	0	0.0342605	0.0485163	0	0.0817225	0.00506848	0.0419571	0.228321	0.00567518	0.3236	0	0	0	0.0142366	0	0.043178	0.127	0.0963462	1.06423
TCGA-06-5417-01A-01R-1849-01	0	0.00124649	0	0	0	0.129679	0	0.0162162	0	0	0.00650621	0.0172663	0.0459009	0	0.00312552	0.591696	0.00142437	0	0.169501	0	0	0.0174381	0.131	0.0939307	1.07011
TCGA-26-5135-01A-01R-1850-01	0.0492259	0	0	0.0311619	0	0.0868105	0	0.0143906	0.039664	0	0.0662516	0.00254337	0.035031	0.435643	0.0146099	0.17502	0	0	0	0.045089	0.00222973	0.00232944	0.026	0.2218	1.02261
TCGA-06-0125-02A-11R-2005-01	0	0.00437253	0.00193645	0.0720956	0	0.133935	0	0.0326893	0.0118281	0	0.0677925	0.0174502	0.148092	0.153202	0.0401553	0.266916	0.0053685	0	0	0.00298885	0.018454	0.0227235	0.166	0.0815133	1.05818
TCGA-26-5139-01A-01R-1850-01	0	0.00411945	0	0.0181926	0	0.0416751	0.00640706	0.0101924	0.0211578	0	0.115985	0	0.0267169	0.223356	0.0159448	0.426413	0	0	0	0.0779975	0.000899025	0.0109436	0.09	0.11695	1.06944
TCGA-FG-8185-01A-11R-2256-07	0	0.00798488	0	0.00238751	0	0.0427277	0	0.0261603	0	0	0	0.0219657	0.331024	0	0.010304	0.307103	0	0	0	0.191825	0.0585183	0	0.261	0.0570547	1.09372
TCGA-E1-5307-01A-01R-1896-07	0.00420798	0.00424143	0	0	0	0.333386	0	0.0298132	0.0180351	0	0.109428	0.0217191	0.116056	0	0.00279438	0.263195	0	0	0.0237503	0	0.0683723	0.00500061	0.037	0.182506	1.01369
TCGA-DU-7013-01A-11R-2027-07	0.000905445	0.000329659	0	0.109347	0	0.250646	0	0.027724	0.0216337	0	0.00203313	0.0299001	0.0592705	0.0544573	0.0356579	0.276663	0.000598892	0	0.121275	0	0	0.00955779	0.263	0.0566986	1.06137
TCGA-DU-6399-01A-12R-1708-07	0.00130387	0.00183878	0.00226227	0.0262136	0	0.117174	0	0	0	0	0.0387772	0.00332696	0.386509	0	0.00819662	0.360263	0	0.00842811	0.0264884	0	0	0.0192185	0.057	0.151077	1.04599
TCGA-HT-7611-01A-11R-2403-07	0	0	0.00101141	0.0106088	0	0.130532	0	0	0	0	0	0.0649182	0.344599	0	0.0202632	0.416237	0.00320644	0	0	0.00669142	0.00193305	0	0.045	0.162302	1.04186
TCGA-DB-A4XA-01A-11R-A26U-07	0	0.00612859	0.00258929	0.0678067	0	0.128659	0	0	0	0	0.0258472	0.0340941	0.0753997	0.00872068	0.0807986	0.427375	0.0194597	0	0.123122	0	0	0	0.08	0.12525	1.03718
TCGA-HT-A5R9-01A-11R-A28M-07	0.0199318	0	0	0.168669	0	0.315919	0	0	0	0	0	0.0080378	0.112877	0.107443	0.00964026	0.0574814	0	0	0.0727063	0	0	0.127294	0.462	0.0227597	1.09119
TCGA-DB-A4XC-01A-11R-A26U-07	0.000172067	0	0	0	0	0.187303	0	0.0109628	0	0	0.0472699	0.00502101	0.406163	0	0.0159761	0.292643	0	0	0.0234153	0	0	0.0110737	0.109	0.105868	1.06231
TCGA-E1-5318-01A-01R-1470-07	0	0.00488047	0	0.00263131	0	0.201738	0	0.0102218	0.0305793	0	0.0129891	0.0496983	0.103429	0	0	0.471803	0.000767466	0	0.100892	0	0.00598477	0.00438588	0.312	0.0463677	1.07366
TCGA-DU-6402-01A-11R-1708-07	0.0270197	0	0.00189916	0.101314	0	0.1746	0	0	0.00165807	0	0.0484865	0	0.119697	0.234573	0.0354867	0.235396	0	0	0.0198697	0	0	0	0.142	0.0897721	1.05805
TCGA-WY-A85D-01A-11R-A36H-07	0.00121328	0.00204036	0.0105431	0	0.00586711	0.0743698	0	0.00749812	0	0	0	0.0756792	0.42966	0	0	0.28509	0	0.000793746	0	0.0967536	0.0104909	0	0.059	0.148228	1.05152
TCGA-FG-5963-01A-11R-1708-07	0.00526418	0	0	0.0702393	0	0.175566	0	0.0164209	0.0200045	0	0.0331154	0.0355039	0.143446	0.045251	0.0352062	0.3428	0.000919737	0	0.0650262	0	0.0112359	0	0.044	0.165968	1.01737
TCGA-41-2572-01A-01R-1850-01	0	0.00219744	3.10908e-05	0	0	0.117856	0	0.0132566	0.00311989	0	0	0.0527246	0.028402	0.096505	0.0377558	0.424743	0	0	0.202974	0	0.000376472	0.0200579	0.184	0.0770918	1.06535
TCGA-27-2519-01A-01R-1850-01	0	0.0454777	0	0.0494103	0	0.0890873	0.0159042	0	0.0164152	0	0.0160611	0	0.185283	0.0437157	0.0243668	0.495086	0	0	0	0.00529976	0	0.013894	0.073	0.13583	1.04826
TCGA-DU-7309-01A-11R-2090-07	0	0.000666206	0	0	0	0.0511989	0	0.0259652	0	0	0	0.0285705	0.504584	0	0.0335239	0.149396	0	0	0	0.125703	0.0369936	0.0433979	0.084	0.122674	1.07529
TCGA-06-0129-01A-01R-1849-01	0.0400894	0	1.93561e-05	0.000672233	0	0.0502949	0	0.020062	0	0	0	0.0296519	0.18509	0	0.0311289	0.579172	0	0	0	0.0372947	0.0265243	0	0.017	0.249515	1.00325
TCGA-DH-A66F-01A-11R-A29R-07	0	0.0299225	0.0540348	0.00340189	0	0.0787067	0.0506971	0	0	0	0.0188166	0.0178991	0.00738514	0	0.009835	0.42107	0.000299843	0	0.304226	0	0	0.00370508	0.425	0.0284409	1.08261
TCGA-DU-A5TP-01A-11R-A28M-07	0.00767283	0	0	0.020902	0	0.0392473	0	0.00841	0	0	0	0.0328846	0.292163	0	0.0193113	0.308249	0	0	0	0.177781	0.0933788	0	0.007	0.286646	0.979196
TCGA-HT-8105-01A-11R-2404-07	0.0430519	0	0	0.0160714	0	0.207978	0	0.098321	0	0	0.0100933	0.126248	0.0959143	0.10039	0.00497597	0.150967	0.00339226	0	0	0.0190803	0	0.123516	0.28	0.0541825	1.07559
TCGA-DU-6407-02A-12R-A36H-07	0.00823032	0	0	0.0206841	0	0.126902	0	0.0100722	0	0	0	0.0639132	0.3596	0	0.00344863	0.346881	0	0.00603594	0	0.0362623	0.01797	0	0.027	0.216265	1.01097
TCGA-CS-6668-01A-11R-1896-07	0.00051524	0	0	0.027784	0	0.0567447	0	0.00891621	0	0	0.00298776	0.023638	0.0144892	0.102633	0.0102424	0.629063	0.000298104	0	0.119896	0	0.00279148	0	0.805	-0.0133785	1.14001
TCGA-HT-7483-01A-11R-2027-07	0	0	0.00144419	0	0	0.159267	0	0	0	0	0	0.0889509	0.286898	0	0.0623716	0.207691	0	0	0	0.142913	0.0504644	0	0.196	0.0742537	1.06864
TCGA-HT-7694-01A-11R-2256-07	0	0.0324797	0	0.0580061	0	0.0450381	0	0.038981	0	0	0	0.0393156	0.390301	0	0	0.323717	0	0	0	0.0509746	0	0.0211864	0.253	0.0592854	1.08658
TCGA-HT-A614-01A-11R-A29R-07	0	0.0101196	0.00234488	0.0517329	0	0.0881211	0.00537585	0	0.000248837	0	0.0897382	0	0.182638	0	0.00630208	0.482098	0	0	0.0812809	0	0	0	0.209	0.0700563	1.06902
TCGA-IK-7675-01A-11R-2090-07	0.00865415	0	0.000972881	0	0	0.227076	0	0.0131026	0	0	0	0.121412	0.0526646	0	0.00165089	0.482202	0	0	0	0.0465773	0.045688	0	0.28	0.0538737	1.08112
TCGA-DB-A64S-01A-11R-A29R-07	0.00468866	0.00157127	0.00121388	0	0	0.180301	0	0.022123	0	0	0	0.0707824	0.312869	0	0.00090516	0.140604	0.000190544	0	0	0.246243	0.0113005	0.00720697	0.02	0.240866	1.00299
TCGA-FG-A6J3-01A-11R-A31N-07	0	0	0	0.126073	0	0.101482	0	0.0164379	0	0	0	0.0867424	0.213368	0	0.0536419	0.282449	0	0	0	0.10033	0.0194754	0	0.025	0.223936	0.998737
TCGA-DU-6397-02A-12R-A36H-07	0.000891846	0.00882869	0	0.0943452	0	0.180096	0	0.0186156	0.0258354	0	0.0673991	0.114283	0.0822121	0.0125208	0.00679372	0.287073	0	0	0.0925077	0	0	0.00859806	0.485	0.0198604	1.08795
TCGA-TQ-A7RF-01A-11R-A33Z-07	0	0.0538949	0	0.0649566	0	0.198011	0	0.0096572	0.00547488	0	0	0.0667895	0.103883	0	0	0.470905	0	0	0.00891529	0	0.00415984	0.0133529	0.138	0.0917259	1.05851
TCGA-QH-A6CX-01A-11R-A32Q-07	0.0692787	0	0	0.0279159	0	0.0745739	0	0	0	0	0	0.0807555	0.225456	0	0.0164379	0.435971	0	0	0	0.029503	0.0360618	0.00404622	0.2	0.0724759	1.07138
TCGA-TM-A84L-01A-11R-A36H-07	0.000436202	0.00116985	0.00377009	0.00334593	0	0.144011	0	0	0.00730326	0	0	0.0778801	0.454504	0	0.00338566	0.128461	0	0	0	0.162139	0.0135932	0	0.017	0.251149	1.00022
TCGA-E1-A7Z2-01A-21R-A34R-07	0	0.00624898	0	0	0	0.131774	0	0.094275	0	0	0.0186175	0.0835278	0.262436	0	0.00560926	0.274453	0	0	0.119482	0	0.000857725	0.0027181	0.525	0.0158548	1.07919
TCGA-HT-7472-01A-11R-2027-07	0	0.00759924	0.00143689	0.048876	0	0.165062	0	0.009418	0	0	0	0.0336044	0.268691	0	0.0163682	0.403879	0.00596924	0	0.0390115	0	0	8.49952e-05	0.033	0.190952	1.01633
TCGA-DB-A4X9-01A-11R-A26U-07	0	0.00819121	0.000452379	0	0	0.268606	0	0.00751807	0.06066	0	0.188247	0	0.232859	0.00291116	0.00173194	0.118831	0	0	0.109205	0	0.000788002	0	0.163	0.0828273	1.05784
TCGA-DU-6397-01A-11R-1708-07	0.00145372	0.0104266	0.00894702	0.0707418	0	0.199978	0	0.0400748	0	0	0	0.0408646	0.0370489	0	0.0417339	0.491348	0.00974873	0	0.0456954	0	0	0.00193843	0.109	0.104923	1.05089
TCGA-TQ-A7RR-01A-21R-A34F-07	0.0086849	0	0	0.0103943	0	0.185691	0	0.0065895	0	0	0	0.107014	0.4109	0	0	0.232002	0	0.00174762	0	0.0348334	0.0021434	0	0.125	0.0968603	1.06726
TCGA-DU-5847-01A-11R-1708-07	0.020444	0	0.000961759	0.0172082	0	0.32173	0	0	0.00465	0	0	0.0315189	0.21887	0	0.103108	0.210608	0	0	0.0520272	0	0.0181127	0.00076077	0.441	0.0258336	1.07484
TCGA-HT-7609-01A-11R-2090-07	0.00448941	0	0	0	0	0.0896906	0	0.00379657	0	0	0	0.0600981	0.370573	0	0	0.233507	0	0.000118673	0	0.19798	0.0397461	0	0.035	0.183285	1.03443
TCGA-E1-A7YI-01A-11R-A34F-07	0	0.0102922	0	0.0785851	0	0.26422	0	0.0252837	0.0175556	0	0.00266212	0.0755782	0.163848	0.0318805	0	0.130728	0	0	0.17263	0	0.00821568	0.0185203	0.433	0.0271879	1.074
TCGA-DB-A4XB-01A-11R-A26U-07	0.0274215	0	0.00453115	0.0199913	0	0.12479	0	0.0218248	0	0	0	0.0847041	0.337679	0	0.00290457	0.115765	0	0.00360874	0	0.2116	0.0451788	0	0.203	0.0712735	1.07881
TCGA-DU-5854-01A-11R-1708-07	0.00460189	0	0	0.0910394	0	0.188415	0	0.00378257	0.00499267	0	0	0.0365442	0.125667	0.00296112	0.00537418	0.352038	0	0	0.167609	0	0	0.0169747	0.296	0.0504837	1.06315
TCGA-28-2510-01A-01R-1850-01	0.00210699	0	0	0.0455187	0	0.172477	0	0.0116799	0.0282325	0	0.0571494	0.0263893	0.140707	0.251921	0.0109756	0.200901	0	0	0.00755201	0	0	0.0443895	0.06	0.147384	1.03815
TCGA-32-4213-01A-01R-1850-01	0.00295535	0	0.000810632	0.0290937	0	0.150217	0.000932588	0.0114666	0.000989629	0	0.00470462	0	0.122427	0.102384	0.107809	0.416543	0	0	0.0348008	0	0	0.0148664	0.21	0.0695606	1.07581
TCGA-FG-A4MW-01A-11R-A26U-07	0.0210164	0	0	0	0	0.132564	0	0.00990385	0	0	0	0.0453204	0.146699	0	0.0774474	0.415196	0	0	0.0922843	0	0.0312549	0.0283139	0.389	0.0350875	1.07637
TCGA-HW-7490-01A-11R-2027-07	0.00212106	0	0.00102309	0.0188422	0	0.139572	0	0.0119354	0	0	0	0.100589	0.214859	0	0.107808	0.196475	0	0	0	0.0930729	0.108117	0.00558508	0.043	0.168326	1.02443
TCGA-S9-A6WL-01A-21R-A33Z-07	0	0.0096588	0.00327934	0	0.0500251	0.0748397	0	0	0	0	0.0902834	0	0.247049	0	0.00961027	0.381695	0	0	0.115712	0	0.0178468	0	0.608	0.0060613	1.08816
TCGA-HT-7689-01A-11R-2256-07	0	0.00826142	0	0	0	0.142643	0	0.0110496	0	0	0.0287728	0.0337575	0.254194	0	0.0544717	0.352385	0	0	0.108033	0	0	0.00643208	0.091	0.115828	1.04252
TCGA-32-5222-01A-01R-1850-01	0	0	0	0	0	0.09846	0	0.0140655	0	0	0	0.0160467	0.241075	0	0.0429311	0.475038	0	0.00116808	0	0.00392189	0.0807651	0.0265286	0.027	0.215304	1.01584
TCGA-02-0047-01A-01R-1849-01	0.00260466	0.00269409	0.000473113	0	0	0.150876	0	0.024518	0.0263668	0	0.0578763	0	0.026167	0.299671	0.0100101	0.382033	0	0	0	0.00763741	0	0.00907273	0	0.457764	0.891358
TCGA-14-0736-02A-01R-2005-01	0.0583796	0	0.115193	0.109753	0	0.0949131	0.0149002	0.0109682	0	0	0	0	0.0823502	0	0.0542777	0.435299	0.00185911	0	0.00288518	0	0.000549587	0.0186717	0.01	0.269144	0.977721
TCGA-06-5859-01A-01R-1849-01	0.0316799	0	0.0010686	0.0239139	0	0.155554	0	0.00116437	0	0.0191565	0	0.010605	0.169724	0	0.028827	0.535992	0	0	0	0.0185534	0.00112657	0.00263557	0.06	0.14725	1.04377
TCGA-27-2521-01A-01R-1850-01	0.0264105	0	0.000154906	0	0	0.0962041	0.00346871	0	0.00934395	0	0.0412342	0	0.108627	0.0474918	0.010462	0.549299	0	0	0.099901	0	0	0.00740366	0.077	0.131285	1.05131
TCGA-06-0743-01A-01R-1849-01	0.00163725	0.0172731	0	0.0943546	0	0.0453447	0	0.0319837	0.0173464	0	0.0100864	0.0379454	0.0249027	0.328028	0.0242759	0.353506	0	0	0.00170139	0	0	0.011614	0.027	0.218605	1.02341
TCGA-14-1823-01A-01R-1849-01	0	0.00734844	0.000576514	0	0	0.174196	0	0	0.0309048	0	0.097651	0	0.238899	0.00740218	0.0318056	0.355838	0	0	0	0.0296298	0	0.0257487	0.423	0.0292987	1.0816
TCGA-HT-8015-01B-11R-A28M-07	0.0107113	0	0	0.0226173	0	0.10514	0	0.027143	0	0	0	0.0675255	0.21615	0	0.00331234	0.184355	0	0	0	0.310379	0.0526672	0	0.436	0.0264431	1.11586
TCGA-S9-A6TU-01A-12R-A32Q-07	0.00829434	0	0	0.00464138	0	0.104622	0	0.0141163	0	0	0.00405168	0.0443363	0.360258	0	0	0.310454	0	0.00382468	0	0.144547	0.000853548	0	0.012	0.261389	0.991683
TCGA-HT-7602-01A-21R-2090-07	0.00281483	0.0232485	0	0.0373199	0	0.123167	0	0	0.0226589	0	0	0.048901	0.246167	0	0.0123776	0.259029	0	0	0.165387	0	0.0556076	0.00332128	0.043	0.169163	1.01414
TCGA-CS-5396-01A-02R-1470-07	0	0.00557223	0	0	0	0.136525	0.00912912	0	0	0	0.0583261	0	0.00952292	0	0.0096311	0.563324	0	0	0.165714	0	0	0.0422554	0.467	0.0223532	1.09438
TCGA-HT-8010-01A-11R-2403-07	0	0.0167129	0.00274678	0.0602639	0	0.0940844	0	0.0268049	0	0	0	0.0731898	0.300131	0	0.00399859	0.152809	0	0	0	0.242834	0.0167702	0.00965412	0.096	0.113554	1.06299
TCGA-DU-A5TS-01A-11R-A28M-07	0	0.0068033	0	0	0	0.0998732	0	0	0.00383641	0	0.136761	0	0.353264	0	0.00292697	0.331966	0	0	0.0628896	0	0.00168029	0	0.102	0.110683	1.05606
TCGA-DU-7010-01A-11R-2027-07	0.000479962	0	0.00829134	0	0	0.288845	0	0.00226759	0.0100997	0	0.0174659	0.0403381	0.129377	0	0.0711686	0.300696	0.00783003	0	0.120827	0	0.0023129	0	0.209	0.0698555	1.05154
TCGA-DU-A6S7-01A-21R-A32Q-07	0	0.00620544	0	0	0	0.169509	0	0.00784561	0	0	0.0316965	0.0918875	0.510216	0	0	0.160375	0	0	0	0.00931287	0.00942019	0.00353189	0.061	0.146753	1.0556
TCGA-HT-8109-01A-11R-2404-07	0.011873	0	0	0.0136525	0	0.158555	0	0.00750315	0	0	0	0.0473807	0.500172	0	0	0.209691	0	0.000838872	0	0.040518	0.00981673	0	0.057	0.151334	1.05054
TCGA-FG-A4MY-01A-11R-A26U-07	0	0.00673569	0	0	0	0.320597	0	0.0235234	0	0	0.0535467	0.11828	0.0657305	0	0.000633463	0.278178	0	0	0	0.119202	0.0135727	0	0.219	0.066097	1.07754
TCGA-HT-A61B-01A-11R-A29R-07	0.0224372	0	0	6.89361e-05	0	0.0648046	0	0.00290695	0	0	0.00960692	0.0293642	0.346051	0	0.0199166	0.486474	0	0	0.0156625	0	0	0.0027078	0.002	0.348934	0.953447
TCGA-QH-A65X-01A-11R-A32Q-07	0.00570254	0.0426164	0	0.0622838	0	0.0878287	0	0	0	0	0.0447661	0.0108944	0.0266376	0	0.139262	0.432468	0.0331874	0	0.113315	0	0	0.00103893	0.2	0.0726353	1.0647
TCGA-HT-8019-01A-21R-2404-07	0.116178	0	0	0.0461544	0	0.146472	0	0.0150239	0.0102031	0	0	0.111863	0.382744	0.0179051	0.100049	0.048037	0	0	0	0.00537115	0	0	0.942	-0.0289955	1.11656
TCGA-HT-7695-01A-11R-2256-07	0	0	0	0.0228129	0	0.129366	0	0.0479616	0	0	0	0.080402	0.536188	0.0480917	0.022603	0.0655038	0	0	0	0.0429184	0.000626385	0.00352616	0.15	0.0875947	1.08295
TCGA-HT-7480-01A-11R-2090-07	0	0.0147385	0.00714662	0	0	0.0949206	0	0.0580113	0	0	0.112961	0	0.255085	0	0.0236942	0.260855	0	0	0.136232	0	0.0363558	0	0.679	-0.000355955	1.07891
TCGA-P5-A5F0-01A-11R-A28M-07	0	0.0469675	0	0.228857	0	0.0533729	0	0.0972263	0	0	0	0.0764946	0.00841553	0.0936055	0.00744524	0.227273	0	0	0.160343	0	0	0	0.777	-0.0108933	1.09264
TCGA-19-1390-01A-01R-1850-01	0	0.00265963	8.32301e-06	0.0360039	0	0.184245	0	0.00484005	0.000582692	0	0.0813421	0.0854165	0.136268	0.0345678	0	0.264827	0	0	0.117922	0	0	0.0513174	0.619	0.00464901	1.08617
TCGA-32-1980-01A-01R-1850-01	0.0136591	0	0.000556558	0.0213647	0	0.0717409	0	0.00195912	0	0	0	0.0398526	0.132187	0.31378	0.0364887	0.32162	0	0	0	0.0443647	0.0013078	0.00111941	0.038	0.181352	1.04334
TCGA-06-0168-01A-01R-1849-01	0	0.00306591	0	0.0106744	0	0.094835	0	0.00130574	0.00668485	0	0.0483186	0	0.233591	0.161578	0.0464487	0.384307	0	0	0	0	0	0.00919101	0.167	0.0811322	1.08044
TCGA-06-5412-01A-01R-1849-01	0	0	8.47216e-05	0.0160695	0	0.102943	0.0217538	0	0	0	0.00748829	0.0332635	0.283277	0.00860708	0.0254235	0.417017	0	0	0	0.029048	0.0261558	0.0288691	0.371	0.0374452	1.09371
TCGA-S9-A6UB-01A-21R-A33Z-07	0.00994013	0	0	0.0150267	0	0.040653	0	0.170182	0	0	0.0743141	0.116749	0.340201	0.0451216	0.00708471	0.0943601	0	0	0.00974356	0	0.076624	0	0.697	-0.00235979	1.10422
TCGA-HT-7473-01A-11R-2027-07	0.00563438	0.0190319	0	0.0242213	0	0.0523124	0.0263271	0	0.0102285	0	0.047856	0	0.272735	0	0.00441764	0.45019	0.00196154	0	0.0771114	0	0.00542787	0.00254571	0.006	0.287301	0.974868
TCGA-TQ-A7RV-01A-21R-A34F-07	0.0232094	0	0	0	0	0.14811	0	0	0	0	0.107676	0	0.405949	0	7.47267e-05	0.195602	0	0.00468917	0.114689	0	0	0	0.325	0.044375	1.07829
TCGA-QH-A6X3-01A-21R-A32Q-07	0.00587844	0	0.00777863	0	0	0.153423	0	0.01246	0	0	0	0.0771451	0.0280986	0	0.000936898	0.379391	0.00320216	0.0016846	0	0.31441	0.0143298	0.00126189	0.033	0.191198	1.0426
TCGA-WY-A85E-01A-11R-A36H-07	0	0.0159511	0	0.0350313	0	0.0384293	0	0.0293952	0	0	0	0.0517946	0.369347	0	0.0149698	0.233811	0	0.00138079	0	0.188356	0.0215344	0	0.469	0.0220572	1.10555
TCGA-HT-7855-01A-11R-2403-07	0.0229683	0	0	0	0.0115569	0.136642	0	0.000250498	0	0	0	0.0821872	0.124346	0	0.0238117	0.519003	0	0	0.0671709	0	0	0.012064	0.183	0.077612	1.06885
TCGA-E1-A7YD-01A-11R-A34F-07	0.0504278	0	0.00796572	0.0194111	0	0.166233	0	0.0931609	0	0	0	0.0969319	0.161576	0	0.0706002	0.184019	0	0	0	0.0628989	0.0867755	0	0.314	0.0460135	1.06376
TCGA-HT-7858-01A-11R-2403-07	0.028098	0	0	0.0174524	0	0.0974088	0	0	0	0	0	0.0305824	0.146146	0.0115593	0.0523301	0.435739	0.00907202	0	0	0.146201	0.00839406	0.0170164	0.003	0.32125	0.958754
TCGA-DU-8162-01A-21R-2256-07	0.0430476	0	0	0.0227695	0	0.0661362	0	0.00905044	0	0	0	0.036384	0.390237	0	0.00728485	0.16017	0	0.00129548	0	0.227938	0.0356871	0	0.286	0.0523018	1.09603
TCGA-HT-A5RC-01A-11R-A28M-07	0.00377241	0.00423556	0.004139	0.0700323	0	0.084136	0	0.0183483	0.00145366	0	0	0.0235447	0.201988	0	0.0153434	0.425745	0	0	0	0.0836429	0.0296176	0.0340006	0.474	0.0215306	1.09178
TCGA-FG-A710-01A-12R-A33Z-07	0.00531735	0	0.000628244	0	0	0.186228	0	0.0123729	0	0	0	0.107975	0.27687	0	0.082833	0.200555	0.00751685	0	0	0.102197	0.0139392	0.0035667	0.045	0.162636	1.02798
TCGA-HT-7467-01A-11R-2027-07	0.0616126	0	0	0.0771292	0	0.0872299	0	0	0	0	0.0747192	0	0.401275	0	0.0255557	0.162312	0	0	0.101718	0	0	0.00844807	0.551	0.0133597	1.08757
TCGA-HT-7605-01A-11R-2090-07	0.0220726	0	0	0.0738415	0	0.0786404	0	0.0215765	0	0	0	0.106322	0.273151	0.0300945	0.0552712	0.226353	0	0	0	0.11015	0.0025273	0	0.094	0.114633	1.04947
TCGA-06-5411-01A-01R-1849-01	0.000193739	0.00508839	0	0.0543374	0	0.109659	0.00117852	0.00573986	0.000668704	0	0.0897689	0.0107243	0.419572	0	0.0194096	0.211732	0.00166769	0	0.0499151	0	0	0.0203455	0.074	0.135058	1.04606
TCGA-06-0184-01A-01R-1849-01	0.00161192	0	0	0.0102928	0	0.069611	0	0.0120318	0	0	0	0.0602265	0.218365	0	0.0437586	0.527304	0	0	0	0.0225895	0.0114056	0.0228025	0.3	0.0493449	1.09856
TCGA-FG-6689-01A-11R-1896-07	0	0.0104834	0.00538476	0	0	0.240023	0	0.0130897	0.00639912	0	0.0604615	0.0839245	0.22818	0	0.000552882	0.154757	0	0	0	0.109663	0.0797438	0.00733752	0.138	0.0916423	1.05475
TCGA-HT-8107-01A-13R-2404-07	0.0607781	0	0	0.0621141	0	0.0880478	0	0.0461748	0	0	0	0.062065	0.271132	0	0.0300536	0.121637	0	0	0	0.182768	0.0752294	0	0.785	-0.0115739	1.09884
TCGA-FG-6692-01A-11R-1896-07	0	0	0.000210207	0.117655	0	0.220075	0	0.00929157	0	0	0.0213297	0.0317029	0.065724	0.00135074	0.0797287	0.370924	0	0	0.0793242	0	0	0.00268313	0.344	0.04172	1.0712
TCGA-DU-8168-01A-11R-2256-07	8.33243e-05	0.0312628	0	0.0359364	0	0.296941	0	0.05827	0.0029753	0	0.00427844	0.118238	0.145739	0	0.037416	0.234958	0.010783	0	0	0	0.00886133	0.0142566	0.535	0.0149184	1.08878
TCGA-P5-A5F1-01A-11R-A28M-07	0	0.00365243	0	0.0445149	0	0.0929635	0	0	0.00295947	0	0.0092116	0.0246695	0.126872	0	0.0497717	0.459836	0.00596158	0	0.177125	0	0	0.00246256	0.112	0.102776	1.05172
TCGA-HT-7880-01A-11R-2403-07	0.00141971	0.00915927	0	0.119447	0	0.187537	0.00569603	0.00218948	0.00491847	0	0.166078	0	0.170051	0.0982809	0.0109701	0.0296916	0	0	0.168575	0	0.00507411	0.0209128	0.318	0.0453863	1.07193
TCGA-TQ-A7RG-01A-11R-A33Z-07	0.0524492	0	0	0.0461043	0	0.0694248	0	0	0	0	0.0148764	0.0407568	0.384218	0	0.0145485	0.342165	0	0	0	0.0354574	0	0	0.09	0.116137	1.05904
TCGA-HT-7692-01A-12R-2256-07	0.0226	0	0	0	0	0.112893	0	0.00227685	0	0	0.0418784	0.0424031	0.263393	0	0.00427061	0.409751	0	0	0	0.0701889	0.0303443	0	0.105	0.109113	1.05654
TCGA-HT-8558-01A-21R-2404-07	0	0	0	0.0363626	0	0.307586	0	0.0261716	0	0	0	0.0899065	0.270248	0.0540937	0.0323763	0.0211453	0	0	0.0885998	0	0.0642375	0.00927284	0.77	-0.0103585	1.09347
TCGA-P5-A5F6-01A-11R-A28M-07	0	0.00840126	0	0.098773	0	0.257788	0	0.0270577	0.0332357	0	0	0	0.0284142	0.104529	0.00340934	0.327473	0	0	0.0884665	0	0	0.0224512	0.307	0.0475653	1.07222
TCGA-DH-5142-01A-01R-1470-07	0.0255954	0	0	0.0156146	0	0.123765	0	0	0	0	0.0098828	0.0374962	0.322561	0	0.0327688	0.375643	0	0	0.0547404	0	0.00193286	0	0.003	0.312151	0.961606
TCGA-DB-5273-01A-01R-1470-07	0	0.00742117	0	0.0382556	0	0.1341	0	0.00725858	0.00448017	0	0.0244433	0.0360527	0.414518	0	0.0389506	0.252271	0	0	0	0.0372185	0.00503039	0	0.034	0.185362	1.02415
TCGA-28-2513-01A-01R-1850-01	0.000566908	0.00295434	0.000540133	0	0	0.199694	0	0	0.016811	0.00637683	0	0.0219892	0.131543	0	0.107013	0.43485	0	0	0.059614	0	0.00356426	0.014483	0.385	0.0356424	1.08148
TCGA-06-0646-01A-01R-1849-01	0.00700978	0.000262833	0	0	0	0.132485	0	0.0251502	0.0155731	0	0.0457522	0.00447631	0.151793	0.142693	0.00769941	0.13078	0	0.00301546	0	0.262688	0.0527765	0.0178445	0.116	0.100269	1.06643
TCGA-06-0157-01A-01R-1849-01	0.00765301	0	0	0.0297082	0	0.162442	0	0	0	0	0.0312225	0	0.142454	0.095036	0.0470007	0.442169	0	0	0.019268	0	0	0.023047	0.138	0.091355	1.06486
TCGA-06-5418-01A-01R-1849-01	0.000369661	0.00975211	0	0	0	0.213944	0	0.0140271	0	0	0.0892406	0.00205051	0.182181	0.0619947	0.00134279	0.379681	0	0	0	0.00934743	0.0018462	0.0342231	0.314	0.0459357	1.07785
TCGA-28-5215-01A-01R-1850-01	0.0410002	0	0.0122749	0.0237329	0	0.0501927	0	0.0419688	0	0	0	0.0278927	0.156337	0.123425	0.0529101	0.335991	0	0	0	0.10459	0.0290124	0.000672266	0.032	0.195283	1.01403
TCGA-HT-7693-01A-11R-2256-07	0	0.00681967	0.00186608	0	0	0.170461	0	0.00959357	0	0	0.0389137	0.0199243	0.151993	0.0183859	0.00359363	0.393292	0	0	0	0.138677	0	0.04648	0.028	0.207139	1.00977
TCGA-DU-6407-02B-11R-A36H-07	0.00322402	0	0.00405501	0	0	0.114145	0	0.024471	0.00756215	0.0103212	0	0.0657247	0	0.300499	0.00463665	0.358687	0	0	0	0.100087	0.00633914	0.00024763	0.019	0.245546	1.01125
TCGA-DU-A7TD-01A-12R-A34F-07	0.0148737	0	0.00101337	0.0207275	0	0.0971121	0	0.0513552	0	0	0	0.0553487	0.23018	0.00441927	0.0714721	0.372587	0	0	0	0.0260362	0.0526167	0.00225818	0.142	0.0899255	1.05771
TCGA-FG-8186-01A-11R-2256-07	0	0	0	0	0	0.114933	0	0.0110618	0	0	0	0.0524339	0.388795	0	0.042203	0.175811	0	0	0	0.138304	0.0655144	0.010944	0.03	0.204835	1.01643
TCGA-DU-8161-01A-11R-2256-07	0.00517364	0	0	0.0541025	0	0.166537	0	0.0324405	0	0	0	0.00710148	0.188572	0	0.140927	0.342525	0	0.00259235	0.0600288	0	0	0	0.193	0.0750424	1.06421
TCGA-QH-A6X9-01A-12R-A32Q-07	0.0153284	0	0	0	0	0.124268	0	0	0	0	0.00357614	0.0473192	0.461821	0	0	0.236597	0	0	0	0.103785	0.00730527	0	0.183	0.0773034	1.08452
TCGA-S9-A6U9-01A-11R-A32Q-07	0.00549188	0.000681094	0.00098978	0	0	0.169178	0	0.0217653	0	0	0.02773	0.0716008	0.331281	0	0.00895204	0.13844	0.0012157	0	0	0.181533	0.0366687	0.00447196	0.007	0.283168	0.976744
TCGA-HT-8563-01A-11R-2404-07	0.0101227	0.00172221	0	0.00661926	0	0.106085	0.0198866	0	0.025377	0	0.0177855	0	0.203503	0	0.0710405	0.42897	0	0.0022033	0.0800855	0	0	0.0265988	0.002	0.340882	0.946098
TCGA-DB-A64W-01A-11R-A29R-07	0.0145823	0	0	0.0608991	0	0.0709811	0	0.155258	0	0	0.0488526	0.0632068	0.286998	0	0	0.250547	0	0	0	0	0.048675	0	0.953	-0.0339005	1.10782
TCGA-28-1753-01A-01R-1850-01	0	0.000945797	0	0.00767165	0	0.0159127	0	0.00948287	0	0.00562368	0	0.00906982	0	0.509591	0.0202037	0.416755	0	0	0	0.00474423	0	0	0	0.618427	0.78944
TCGA-32-2615-01A-01R-1850-01	0	0	0.000570434	0.0396201	0	0.141673	0	0.0259965	0	0	0	0.0281392	0.238843	0.0479608	0.0380223	0.315338	0	0.00690953	0	0.037624	0.054414	0.0248884	0.369	0.0378843	1.07767
TCGA-TM-A7CF-01A-11R-A32Q-07	0.00408345	0.00970814	0	0	0	0.422231	0	0	0.086407	0	0.0344817	0.0757609	0.129281	0.0416391	0.00252362	0.0457165	0	0	0.143273	0	0.00489451	0	0.328	0.0437642	1.08454
TCGA-S9-A6WN-01A-12R-A33Z-07	0	0.0401995	0.00659072	0.0806058	0	0.158795	0	0	0.00874018	0	0	0	0.249574	0	0.00537149	0.324695	0	0.00387812	0.0936981	0	0	0.0278518	0.28	0.0540634	1.06479
TCGA-DU-8165-01A-11R-2256-07	0.00508538	0.000123201	0.00244634	0.0744258	0	0.156074	0.0154744	0.0402718	0.0120264	0	0	0	0.104594	0.0830037	0.0332632	0.419833	0	0	0	0.0338735	0	0.0195051	0.077	0.129601	1.04239
TCGA-S9-A6U0-01A-12R-A32Q-07	0	0.00221433	0	0.128727	0	0.209039	0	0	0	0	0.0311683	0.0173363	0.153293	0.0189425	0.0346553	0.305873	0	0	0.0921617	0	0	0.00658996	0.3	0.0492231	1.06322
TCGA-P5-A5EV-01A-11R-A27Q-07	0	0.00934792	0	0.0726403	0	0.222517	0	0.00354617	0	0	0.120203	0.0147161	0.0735706	0	0.0635196	0.395625	0.00494861	0	0.00971596	0	0	0.00964911	0.065	0.142946	1.03476
TCGA-HW-8322-01A-11R-2404-07	0.00135542	0	0.00267204	0.045055	0	0.114929	0	0	0	0	0	0.0330972	0.0352741	0	0.0171356	0.494051	0.01427	0	0.216714	0	0	0.0254458	0.376	0.0363368	1.08269
TCGA-QH-A65S-01A-11R-A29R-07	0	0.00429694	0.00377289	0	0	0.156541	0	0.012536	0.00781693	0	0.013586	0.0573533	0.328099	0.0189474	0.00349458	0.147603	0	0	0.182427	0	0.0321335	0.0313924	0.082	0.124134	1.03892
TCGA-E1-A7Z4-01A-11R-A34R-07	0	0.00351595	0.00811156	0	0	0.129626	0	0.0132787	0	0	0	0.0713909	0.411293	0	0.00994116	0.223223	0	0	0	0.120536	0.00908332	0	0.066	0.140887	1.0477
TCGA-TQ-A8XE-02A-11R-A36H-07	0	0.00483488	0	0	0	0.135474	0	0	0.00353804	0	0.0661448	0	0.144958	0	0.00530833	0.489518	0	0.00990661	0.117019	0	0	0.0232984	0.086	0.121849	1.04605
TCGA-HT-A61C-01A-11R-A29R-07	0	0.0058884	0	0.0314511	0	0.0697964	0	0.015842	0	0	0.00765164	0.0216965	0.00739203	0.476631	0.0734989	0.229556	0	0	0	0.0493662	0.0112297	0	0.028	0.207305	1.05107
TCGA-41-5651-01A-01R-1850-01	0.00862444	0	0.000550158	0	0	0.147961	0	0.0422321	0	0	0.049962	0.00496609	0.0140408	0.36637	0.00890349	0.353235	0	0	0.00315469	0	0	0	0.065	0.142997	1.06923
TCGA-02-2485-01A-01R-1849-01	0.0354952	0	0	0.0471833	0	0.141681	0	0.0878069	0	0	0	0.0341521	0.109403	0.0123612	0.0659869	0.366689	0	0.0011925	0	0.0777004	0.0203486	0	0.099	0.112434	1.04089
TCGA-TQ-A7RW-01A-11R-A33Z-07	0.00136245	0	0.00020636	0	0	0.134725	0	0	0.00269942	0	0	0.063289	0.331932	0	0.0105861	0.357392	0	0	0	0.0916279	0.00416971	0.00201023	0.03	0.205222	1.01693
TCGA-E1-A7Z3-01A-11R-A34R-07	0.00577307	0	0.00010339	0	0	0.0676207	0.0075048	0.00124707	0	0	0.0709554	0	0.448575	0.000636139	0.0104877	0.190262	0	0	0.191318	0	0	0.00551725	0.181	0.0782485	1.07582
TCGA-DH-A669-01A-12R-A31N-07	0.00311568	0.0400063	0	0.0395749	0	0.154003	0	0.0518928	0	0	0	0.0241575	0.0949255	0	0.128968	0.420429	0	0	0.0258391	0	0.00582185	0.0112658	0.109	0.105709	1.05138
TCGA-06-2565-01A-01R-1849-01	0.00400039	0	0	0	0	0.175422	0	0.0098151	0.0043556	0	0	0.0543947	0.00887062	0.0498861	0.0714111	0.571364	0.00140214	0	0.0490783	0	0	0	0.146	0.0885913	1.07404
TCGA-06-2559-01A-01R-1849-01	0.000879096	0.00285121	0.000321718	0.033765	0	0.141529	0	0.0160016	0.0115344	0	0.048923	0.0194912	0.00934035	0.339709	0.0130649	0.339307	0	0	0	0.00820383	0	0.0150791	0.041	0.179313	1.04456
TCGA-P5-A730-01A-11R-A32Q-07	0.00885911	0	0	0.0557744	0	0.204809	0	0.004724	0.0204808	0	0.0650669	0.0707482	0.0859378	0	0.0380202	0.318622	0.0106678	0	0.112421	0	0.00386895	0	0.524	0.0161284	1.07718
TCGA-HT-7478-01A-11R-2027-07	0.00643011	0	0.00167396	0.0418505	0	0.115161	0	0	0	0	0	0.0872051	0.307466	0	0.0161532	0.29231	0	0	0	0.0690416	0.0161597	0.0465483	0.003	0.317693	0.959686
TCGA-CS-5393-01A-01R-1470-07	0.00110712	0.00932255	0	0	0	0.120491	0	0	0.00740459	0	0.0298211	0.0134359	0.279834	0	0	0.25208	0	0	0.221958	0	0.0263649	0.0381805	0.059	0.14851	1.03125
TCGA-VV-A829-01A-21R-A36H-07	0	0.0247448	0.00676829	0.017895	0	0.285171	0	0.0185245	0	0	0.0185827	0.0963775	0.0743701	0	0.00698163	0.348759	0.0034978	0	0	0.0920839	0.00463728	0.00160692	0.129	0.0959521	1.05441
TCGA-S9-A6WM-01A-12R-A33Z-07	0.000518538	0	0.000637654	0.0935524	0	0.161861	0	0.0135677	0.0230612	0	0	0.094104	0.0727669	0	0.0162337	0.352655	0.00640042	0	0.158135	0	0.00172765	0.00477912	0.333	0.0434727	1.06805
TCGA-DU-A7T6-01A-11R-A33Z-07	0	0.0361233	0	0.0519111	0	0.0532054	0	0.048389	0	0	0	0.0620647	0.0236373	0.21241	0.0553418	0.402225	0	0	0	0.0543959	0	0.000297039	0.076	0.131931	1.05486
TCGA-HT-7608-01A-11R-2090-07	0.00886506	0	0	0	0	0.061675	0	0.0239334	0	0	0	0.0500663	0.451203	0	0.0214572	0.227908	0	0	0	0.120283	0.0346084	0	0.082	0.124177	1.06315
TCGA-S9-A7J2-01A-11R-A34F-07	0.0274244	0	0	0	0.0756806	0.0188572	0	0.00497742	0.0032389	0	0	0.126684	0.31871	0	0.00288678	0.133044	0	0	0	0.252367	0.0152079	0.0209214	0.276	0.054902	1.10439
TCGA-76-4927-01A-01R-1850-01	0.00396312	0.00132513	0	0.0365344	0	0.132927	0	0.0165775	0.0192964	0	0.0620669	0.00979715	0.12454	0.0790198	0.0171656	0.443086	0	0	0.0343685	0	0	0.0193329	0.211	0.0690877	1.06945
TCGA-QH-A6CV-01A-11R-A31N-07	0	0.013634	0	0.0442646	0	0.136049	0	0.0102211	0.00489971	0	0.0593588	0.0488918	0.129481	0	0.00539749	0.401909	0.00460521	0.00235177	0.127616	0	0.00033817	0.0109826	0.131	0.0937004	1.04857
TCGA-TM-A7CA-01A-21R-A33Z-07	0	0.0128886	0	0.0294327	0	0.306009	0	0.00592324	0	0	0.0104556	0.131468	0.16105	0	0.0016048	0.313675	0.00243954	0	0.0190172	0	0.00603533	0	0.259	0.0578093	1.07439
TCGA-TQ-A7RK-01A-11R-A33Z-07	0	0.00471126	0	0.0092029	0	0.103597	0	0.00887046	0	0	0	0.0924465	0.331141	0	0.00845321	0.31153	0	0	0	0.0995159	0.0305324	0	0.154	0.085878	1.07046
TCGA-DU-A76R-01A-11R-A32Q-07	0	0.0104775	0	0	0	0.15043	0	0.0358636	0	0	0.0381646	0.0489205	0.341995	0	0.0061916	0.252923	0	0	0.0787546	0	0.036279	0	0.077	0.129893	1.03796
TCGA-QH-A65Z-01A-11R-A29R-07	0.0879818	0	0	0.032853	0	0.0432696	0	0.0412013	0	0	0	0.0452826	0.266772	0	0.00709289	0.237683	0	0	0	0.19969	0.0381741	0	0.108	0.106577	1.05544
TCGA-06-0238-01A-02R-1849-01	0.0094846	0	0.00112657	0.00814904	0	0.0846478	0	0.00841703	0	0.0260282	0	0.0321155	0.122877	0	0.0298685	0.484762	0	0	0	0.0623524	0.130171	0	0.002	0.355154	0.941261
TCGA-06-0190-02A-01R-2005-01	0	0.000417217	0	0.029266	0	0.186175	0.00303052	0	0	0	0.00430041	0	0.0759437	0.0228816	0.0187513	0.551812	0	0.00620851	0.060065	0	0	0.041149	0.251	0.0597449	1.08234
TCGA-28-5208-01A-01R-1850-01	0.0120478	0	0	0.00572483	0	0.0507149	0	0.0463682	0.00521032	0.0132916	0	0.0466011	0.184629	0.0657292	0.0109113	0.431608	0	0	0.119273	0	0	0.00789082	0.066	0.141538	1.03913
TCGA-06-0141-01A-01R-1849-01	0.00794333	0	0	0.0123748	0	0.0913581	0	0	0	0	0.0336637	0	0.19361	0.0832011	0.0070845	0.517704	0	0.00385367	0.0174264	0	0	0.0317805	0.043	0.166541	1.04587
TCGA-R8-A6MO-01A-11R-A33Z-07	0.000909034	0.00843348	0	0.0572109	0	0.0906029	0	0.00659229	0.00276047	0	0.0589572	0.0185327	0.07223	0.0304472	0.0112029	0.402469	0	0	0.236929	0	0.00186495	0.000858759	0.294	0.0511613	1.06938
TCGA-VM-A8C8-01A-11R-A36H-07	0	0.00320477	0.000297346	0	0	0.145528	0	0.00905898	0.00481425	0	0.0593868	0.0131959	0.284038	0	1.84068e-05	0.328192	0	0	0.149899	0	0	0.00236605	0.077	0.128812	1.03815
TCGA-HT-A74L-01A-11R-A32Q-07	0.000749236	0.00431655	0	0	0	0.315384	0	0.0633628	0.00433844	0	0.00794949	0.080213	0.157086	0	0.00662894	0.315279	0	0	0.027877	0	0.00307956	0.0137357	0.077	0.130347	1.03828
TCGA-FG-8187-01A-11R-2256-07	0	0	0	0	0	0.0468265	0	0.0449642	0	0	0	0.0485648	0.410385	0	0.0480726	0.133247	0	0	0	0.239353	0.0285874	0	0.034	0.183817	1.03956
TCGA-E1-A7YE-01A-11R-A34F-07	0	0	0.00170663	0.00692593	0	0.0947263	0	0.0138844	0	0	0	0.0532892	0.303126	0	0	0.300164	0	0	0	0.106043	0.120134	0	0.027	0.212759	1.00979
TCGA-DU-5855-01A-11R-1708-07	0.0192221	0	0	0.00774982	0	0.0522754	0	0.00994015	0	0	0	0.0448065	0.400391	0	0	0.237658	0	0.00806122	0	0.164414	0.0554814	0	0.025	0.223926	1.01342
TCGA-E1-5319-01A-01R-1896-07	0	0.00244422	0.00320096	0.0584157	0	0.131523	0	0.0166127	0	0	0.0113261	0.0443656	0.0218865	0.0423862	0.0371085	0.444447	0.00860664	0	0.168022	0	0.00333692	0.00631742	0.17	0.080321	1.05745
TCGA-DU-A5TW-01A-11R-A28M-07	0	0.00407963	0	0	0	0.174817	0	0.000968849	0.000589466	0	0	0.0703919	0.090434	0	0.0038001	0.477597	0	0	0.138329	0	0.00427795	0.0347162	0.216	0.0673515	1.06716
TCGA-E1-A7YO-01A-11R-A34F-07	0	0.0127483	0.00532245	0.0599692	0	0.00121416	0	0.0956353	0	0	0	0.0468452	0.195579	0	0.0573837	0.315683	0	0	0	0.114865	0.094755	0	0.653	0.00137357	1.09015
TCGA-FG-7638-01B-12R-2090-07	0	0.000732715	0.00521075	0.115424	0	0.166072	0	0.0200177	0	0	0.0102661	0.0409883	0.042254	0	0.0603152	0.269803	0.0202043	0	0.248712	0	0	0	0.27	0.0556792	1.06071
TCGA-HT-A5RA-01A-11R-A28M-07	0	0.0039044	0.00333606	0	0	0.136874	0	0.0200203	0.00543322	0.00849312	0.0491821	0	0.0886582	0.178476	0.188953	0.270928	0.00509658	0	0.040645	0	0	0	0.129	0.0956686	1.07079
TCGA-DB-A4XD-01A-11R-A27Q-07	0.00876276	0	0	0.0250517	0	0.102008	0	0	0	0	0	0.0614776	0.108684	0	0.0511029	0.376759	0	0	0.250978	0	0	0.0151758	0.274	0.0552914	1.06832
TCGA-HT-8013-01A-11R-2403-07	0.0397662	0	0	0	0.00738887	0.127602	0	0	0.013304	0	0.0728828	0	0.524828	0	0.00850365	0.179503	0	0	0	0.0235037	0.00271791	0	0.004	0.298707	0.97691
TCGA-DU-6401-01A-11R-1708-07	0.0213028	0	0	0	0	0.0771368	0	0.0307584	0	0	0	0.0725815	0.233297	0	0.0809888	0.106033	0	0.0064251	0	0.248086	0.103546	0.0198455	0.028	0.210487	1.01836
TCGA-DH-5141-01A-01R-1470-07	0	0.00806162	0.00510848	0.0209998	0	0.0630432	0	0.0160266	0.00532214	0	0.0136444	0.0371418	0.0194993	0.0703482	0.060721	0.489851	0.00102699	0	0	0.181948	0.00410585	0.00315088	0.142	0.090045	1.08199
TCGA-HT-7477-01B-11R-A28M-07	0.0275302	0	0	0	0	0.202874	0	0.0336881	0	0	0.0408276	0.0807403	0.256992	0	0.0499897	0.246299	0	0.00337985	0	0.0337677	0.00558706	0.0183249	0.352	0.0408925	1.07344
TCGA-HW-A5KJ-01A-12R-A27Q-07	0.0122269	0	0.0677185	0.455592	0	0	0	0.0397549	0	0.0421527	0.00407134	0.0880784	0	0	0.00165657	0.288749	0	0	0	0	0	0	0.261	0.0571375	1.10655
TCGA-P5-A780-01A-12R-A32Q-07	0.000917734	0	0	0.00429995	0	0.183499	0	0.0208702	0	0	0.040916	0.0576842	0.242342	0	0.00193529	0.16036	0	5.32189e-05	0	0.24482	0.0423025	0	0.005	0.293824	0.973777
TCGA-E1-A7YM-01A-11R-A34F-07	0.00739803	0	0	0	0	0.255444	0	0.00521021	0	0	0.0845957	0.0577041	0.276135	0	0.00154373	0.239874	0	0	0.0720951	0	0	0	0.341	0.0421879	1.07267
TCGA-DU-5870-01A-11R-1708-07	0	0.0230625	0.0113426	0.0214437	0	0.123034	0	0.0235912	0	0	0	0.0538995	0.165617	0.0248684	0.0155382	0.282551	0.00111163	0	0.243746	0	0.00186531	0.00832831	0.103	0.109772	1.03875
TCGA-FG-8188-01A-11R-2256-07	0	0	0.0114314	0.0105984	0	0.0620107	0	0.0157386	0.00339912	0	0	0.0905338	0.285495	0	0	0.337719	0	0	0	0.145436	0.0369357	0.000701903	0.042	0.173336	1.0328
TCGA-P5-A72W-01A-11R-A32Q-07	0	0.0080642	0	0.0193679	0	0.115555	0	0	0	0	0	0.0835439	0.241559	0	0.0544006	0.413953	0.0108362	0	0.0527201	0	0	0	0.08	0.126038	1.04605
TCGA-QH-A6XA-01A-12R-A32Q-07	0	0.000722345	0	0	0	0.114391	0	0	0	0	0	0.0386544	0.530657	0	0	0.103806	0	0	0	0.199675	0.0120933	0	0.053	0.155281	1.06206
TCGA-S9-A6U2-01A-21R-A33Z-07	0	0.0104832	0	0.0152604	0	0.0348358	0	0.0354621	0	0	0	0.0364565	0.343748	0	0.037323	0.313422	0	0	0	0.108211	0.0631064	0.00169174	0.104	0.109338	1.06101
TCGA-TM-A84H-01A-11R-A36H-07	0.000830706	0.000530321	0	0.0414293	0	0.0853077	0	0	0	0	0	0.0132535	0.137006	0	0	0.420364	0	0.00104136	0.286537	0	0.00764607	0.00605476	0.416	0.0306203	1.08971
TCGA-DB-A64P-01A-11R-A29R-07	0.0651999	0	0	0	0	0.0781012	0	0.0505088	0	0	0	0.0509451	0.26619	0	0.0365114	0.386408	0	0	0	0.0416414	0.024494	0	0.16	0.0836412	1.06241
TCGA-HT-A74O-01A-11R-A32Q-07	0	0.0172239	7.79327e-05	0.0532783	0	0.0953793	0	0	0.00740223	0	0	0.0348561	0.208949	0	0.00472997	0.449086	0.00512098	0.00301799	0.117785	0	0	0.00309416	0.017	0.250328	0.988482
TCGA-TM-A84B-01A-11R-A36H-07	0.0832091	0	0.00539515	0.076482	0	0.206817	0	0	0	0	0.0218859	0	0	0.359138	0.0776527	0.164903	0	0	0.0045167	0	0	0	0.204	0.0710974	1.08238
TCGA-E1-5322-01A-01R-1470-07	0.000359721	0.00257398	0.000932549	0	0	0.196346	0	0.00695005	0.0071294	0	0	0.098701	0.346965	0	0	0.226561	0	0.00399242	0	0.0783279	0.00708424	0.0240771	0.032	0.195721	1.01711
TCGA-HT-8108-01A-11R-2404-07	0.00709226	0	0	0.0166667	0	0.142925	0	0	0.00468327	0	0.0385461	0.0111273	0.242275	0	0.0112474	0.332791	0	0	0.156338	0	0	0.0363082	0.032	0.195299	1.00869
TCGA-DU-7292-01A-11R-2027-07	0.0252422	0	0	0.0821241	0	0.157694	0	0.0198612	0	0	0	0.0564136	0.125307	0	0.0856998	0.290992	0	0	0.131275	0	0	0.0253913	0.556	0.0130448	1.07352
TCGA-HT-7680-01A-11R-2256-07	0.0677065	0	0.00144854	0.0197853	0	0.0900436	0	0.0138873	0	0	0	0.0544228	0.261129	0	0	0.23514	0	0.00802729	0	0.136195	0.0822446	0.0299706	0.044	0.164795	1.02491
TCGA-CS-6670-01A-11R-1896-07	0	0	0	0.0215354	0	0.0196998	0	0.0743504	0	0	0	0.0260892	0.433132	0	0.00541456	0.102955	0	0.00650722	0	0.24535	0.0649656	0	0.169	0.0805784	1.0914
TCGA-HT-7690-01A-11R-2256-07	0.0101084	0.00459953	0	0.0323292	0	0.10957	0	0.0104937	0.0124784	0	0.0627397	0.0248783	0.133683	0.0791418	0.0119408	0.494449	0	0.00533962	0.00824911	0	0	0	0.011	0.264835	0.987468
TCGA-DU-7011-01A-11R-2027-07	0.00669058	0.0111491	0	0	0	0.139781	0.0166774	0	0	0	0.0749188	0	0.335501	0	0.0113606	0.371848	0.00406928	0	0.00983571	0	0.00852234	0.00964552	0.004	0.30172	0.968206
TCGA-DU-6408-01A-11R-1708-07	0	0	0.00670455	0	0	0.177546	0	0.0134438	0	0	0	0.0715173	0.247797	0	0.00462458	0.257309	0	0	0	0.191098	0.0223482	0.0076108	0.051	0.157478	1.03427
TCGA-S9-A7IZ-01A-11R-A34F-07	0	0.00918473	0	0.0308528	0	0.0824691	0	0.00271614	0	0	0.0415703	0.0271221	0.0869649	0	0	0.627149	0	0.0102921	0.0648304	0	0.0168488	0	0.143	0.0894921	1.07747
TCGA-P5-A5EX-01A-12R-A28M-07	0.0584717	0	0.0242827	0.10095	0	0.102387	0.0161715	0.00692661	0.0262457	0.00480882	0.00147093	0	0.250052	0	0.0479419	0.241929	0	0	0.102719	0.000420774	0	0.0152218	0.049	0.158935	1.0152
TCGA-E1-A7YL-01A-11R-A34F-07	8.10311e-05	0.021602	0	0.0748526	0	0.138524	0	0.0199162	0	0	0.0347982	0.0229079	0.246719	0.00259829	0	0.281195	0	0	0.139475	0	0.00787343	0.00945806	0.304	0.0483791	1.06324
TCGA-DU-8164-01A-11R-2256-07	0	0.0141922	0	0.0440421	0	0	0	0.0483803	0	0	0	0.0502359	0.309425	0	0.00341018	0.347108	0	0	0	0.162544	0.020663	0	0.492	0.0192532	1.106
TCGA-FG-A711-01A-21R-A33Z-07	0	0.00629296	0	0.0039478	0	0.130006	0	0.0133529	0.00433394	0	0.0856456	0	0.468807	0.0556252	0	0.047596	0	0.0236909	0.154535	0	0	0.00616697	0.057	0.15013	1.03777
TCGA-TQ-A7RV-02A-11R-A36H-07	0	0.00813824	6.38155e-05	0.035009	0	0.0475761	0	0.0265086	0	0	0	0.0267622	0.384181	0	0.0245419	0.217864	0	0	0	0.154405	0.0749503	0	0.042	0.174601	1.032
TCGA-HW-7495-01A-11R-2027-07	0.026371	0	0	0	0	0.202634	0	0.0729864	0	0	0.0340498	0.0273268	0.435556	0.0268951	0.00375567	0.160873	0	0	0	0	0.00955136	0	0.216	0.0672419	1.07642
TCGA-HT-7860-01A-11R-2403-07	0	0.00245438	0	0.0152194	0	0.238689	0	0.00259625	0.00726554	0	0	0.0200527	0.187344	0	0.0423592	0.373015	0	0.0109671	0	0.0762335	0.0139224	0.00988043	0.218	0.0667481	1.06408
TCGA-TM-A84C-01A-11R-A36H-07	0.000407944	0	0.00427083	0	0	0.177397	0	0.0425693	0	0	0	0.0923963	0.30507	0	0.00259277	0.139872	0	0	0	0.221199	0.0142245	0	0.38	0.0359891	1.09575
TCGA-DU-A76K-01A-11R-A33Z-07	0	0.0206941	0	0.0908485	0	0.0833146	0	0.0698412	0	0	0	0.150836	0.0727201	0	0.071413	0.109969	0	0	0	0.277995	0.0523686	0	0.721	-0.00557354	1.14059
TCGA-FG-5965-01B-11R-1896-07	0.0119768	0	0	0.0327961	0	0.0831434	0	0.0215812	0	0	0	0.0193444	0.285793	0	0.0481119	0.129931	0	0	0	0.150605	0.0643795	0.152338	0.057	0.150591	1.04739
TCGA-S9-A6U8-01A-21R-A33Z-07	0.000440051	0.0033316	0.0010513	0.020043	0	0.180857	0	0.012119	0.00561596	0	0	0.0900024	0.370215	0	0.00493226	0.189637	0	0.00064907	0	0.0821102	0.0389959	0	0.041	0.178395	1.0236
TCGA-S9-A7IQ-01A-21R-A34F-07	0	0.00472863	0	0.0114737	0	0.210587	0	0	0	0	0	0.0481266	0.349187	0	0	0.175694	0	0	0	0.200203	0	0	0.692	-0.00207618	1.10959
TCGA-S9-A6TZ-01A-21R-A32Q-07	0	0.0250581	0.00274702	0.0512746	0	0.171135	0	0.00164844	0	0	0	0.0702925	0.161819	0	0.0977729	0.215907	0.00572456	0	0	0.169966	0.0114512	0.0152034	0.096	0.113509	1.04818
TCGA-DU-7300-01A-21R-2090-07	0	0.00300847	0	0.154344	0	0.12937	0	0.0373707	0	0	0.0101002	0.033384	0.0545119	0.0970542	0.036036	0.29711	0.00482008	0	0.104204	0	0.0386871	0	0.146	0.0885025	1.04719
TCGA-E1-A7YJ-01A-11R-A34F-07	0	0.00189469	0	0.077902	0	0.143692	0	0.0151287	0.00831724	0	0.0436387	0.0148334	0.107389	0	0.0583631	0.418984	0	0	0.0920857	0	0.00109551	0.0166757	0.146	0.0885723	1.05089
TCGA-DU-A6S2-01A-21R-A32Q-07	0.00728916	0	0	0.047188	0	0.0327915	0	0.0439964	0	0	0	0.0516012	0.0835159	0.0275916	0	0	0	0.00366139	0	0.610133	0.063057	0.0291745	0.169	0.0805146	1.21553
TCGA-HT-A619-01A-11R-A29R-07	0	0.0583505	0.0329681	0.0484275	0	0.0617422	0	0.0756764	0	0	0.1052	0.0229576	0	0.0300542	0.0968109	0.399985	0.033095	0	0.0347327	0	0	0	0.918	-0.0263012	1.09821
TCGA-RY-A847-01A-11R-A36H-07	0	0.0157322	0.000126436	0.00367022	0	0.183282	0	0.019091	0.00437172	0	0.0933826	0	0.357865	0	0.00856224	0.208901	0	0	0	0.0953891	0.00962688	0	0.032	0.193127	1.01296
TCGA-S9-A6U5-01A-12R-A33Z-07	0	0.0312982	0	0.0144868	0	0.0871155	0.00165106	0.00387665	0.00467219	0.0180284	0	0.0427154	0	0.0992022	0.0112792	0.336594	0.224142	0	0.120569	0	0.0043691	0	0.071	0.136923	1.03622
TCGA-HT-8011-01A-11R-2403-07	0.000943571	0	0	0.0710497	0	0.0869178	0	0.018437	0.0677267	0	0.00386093	0.0228468	0.04045	0.225684	0.00645262	0.386867	0	0	0.0687634	0	0	0	0.106	0.108007	1.06123
TCGA-DB-A75O-01A-11R-A32Q-07	0	0.00220055	0.00150975	0.0186157	0	0.0933744	0	0.0127531	0.00290928	0	0.0408446	0.0316647	0.322819	0	0	0.299602	0	0.000203939	0.160471	0	0.00372205	0.00931049	0.077	0.130722	1.04075
TCGA-DB-A64U-01A-11R-A29R-07	0.0156393	0	0	0	0	0.106042	0	0.0516201	0	0	0	0.0730996	0.366432	0	0	0.151565	0	0	0	0.180626	0.054976	0	0.219	0.0659803	1.08002
TCGA-WY-A858-01A-11R-A36H-07	0.00511877	0	0	0	0	0.126337	0	0	0.000208883	0	0	0.0479864	0.281748	0	0	0.490205	0	0.00655465	0	0.0344699	0.00572066	0.00165028	0.007	0.285704	0.982367
TCGA-P5-A5EZ-01A-11R-A27Q-07	0.0121297	0	0	0.0751174	0	0.187781	0	0	0	0.0161662	0	0.0607231	0.218398	0	0.0345162	0.323769	0	0	0.0637631	0	0	0.00763594	0.034	0.183571	1.01194
TCGA-E1-A7YK-01A-11R-A34F-07	0.0175625	0	0	0.0515158	0	0.0796497	0.000116817	0	0.00470921	0	0.0423918	0	0.309976	0	0.002042	0.449564	0	0.00369863	0.0387736	0	0	0	0.017	0.249412	0.996565
TCGA-CS-5390-01A-02R-1470-07	0	0.0102551	0.00534732	0	0	0.263608	0	0.0117413	0	0	0.072072	0.0134688	0.175716	0	0.130043	0.181329	0.0348136	0	0.0968705	0	0.000946922	0.00378968	0.767	-0.00960201	1.08422
TCGA-HT-7475-01A-11R-2027-07	0	0	0.00387101	0.0457542	0	0.255025	0	0.0119284	0.014881	0	0.141153	0	0.138184	0.160919	0.00380951	0.030569	0	0	0.0972872	0	0	0.0966183	0.432	0.0273376	1.08115
TCGA-DU-7302-01A-11R-2090-07	0	0.0179538	0.000550406	0	0.0189106	0.250896	0	0.000108805	0	0	0.0551765	0	0.113486	0.0446462	0.0479418	0.205433	0.00645664	0	0.199681	0	0	0.0387592	0.567	0.0111598	1.06992
TCGA-S9-A6TX-01A-21R-A32Q-07	0	0.00978743	0.00232046	0.0112532	0	0.12535	0	0.0387222	0	0	0.0388973	0.0704401	0.252117	0	0.00634703	0.36458	0	0	0.0800702	0	0	0.000115715	0.337	0.0425333	1.07461
TCGA-S9-A7J1-01A-21R-A34R-07	0	0.0239701	0.0149354	0.0942615	0	0.114287	0	0.0221139	0	0	0	0.0280699	0.0287591	0	0.0368694	0.571131	0	0	0.0656022	0	0	0	0.163	0.0823844	1.06666
TCGA-WH-A86K-01A-11R-A36H-07	0.0216286	0	0	0	0	0.101958	0	0.00420811	0	0	0.0306505	0.0374132	0.319075	0	0.0596853	0.359314	0	0	0.0660665	0	0	0	0.077	0.130068	1.04477
TCGA-FG-A60K-01A-11R-A29R-07	0.0192446	0	0	0	0.00469948	0.160881	0	0	0.00119066	0	0.204847	0	0.186183	0	0.00288172	0.293025	0	0	0.0853918	0	0.00102723	0.0406298	0.45	0.0242514	1.07977
TCGA-06-2570-01A-01R-1849-01	0.0267983	0	0	0	0	0.130669	0	0.0200729	0.0423658	0	0.0861161	0.0161843	0.0764873	0.252224	0.0122449	0.290993	0	0	0	0.00188676	0	0.0439579	0.005	0.294254	0.972099
TCGA-DU-6396-01A-11R-1708-07	0.0267046	0	0	0.0511435	0	0.159602	0	0	0.00776377	0	0.0837875	0.0175205	0.213616	0	0.0133579	0.35542	0	0.00776329	0.0590229	0	0	0.00429787	0.026	0.220684	0.995859
TCGA-RY-A840-01A-11R-A36H-07	0.00491077	0	0	0.0303501	0	0.1048	0.00603405	0	0	0	0.100493	0	0.0352187	0	0	0.487076	0.00168909	0	0.227033	0	0.000330469	0.00206548	0.357	0.039843	1.08092
TCGA-P5-A5F4-01A-11R-A28M-07	0	0.0189822	0	0.0820907	0	0.224027	0	0.0405182	0	0	0	0.121299	0.253117	0	0.0100035	0.0443593	0	0	0	0.168872	0.0190994	0.0176314	0.396	0.0334534	1.09589
TCGA-DB-5281-01A-01R-1470-07	0	0.00372247	0.000540635	0.0700771	0	0.336767	0	0.0268053	0	0	0	0.0710263	0.184322	0.0259138	0.0454525	0.0489549	0.00757255	0	0.131786	0	0	0.0470597	0.289	0.0517926	1.06952
TCGA-DB-5275-01A-01R-1470-07	0	0	0.00248423	0.00750436	0	0.112208	0	0.0423895	0	0	0	0.0587554	0.3007	0	0.0445169	0.134186	0	0	0	0.260101	0.00732764	0.0298273	0.102	0.110738	1.06808
TCGA-IK-8125-01A-11R-2256-07	0	0.0158976	0.00906953	0.0617487	0	0.179925	0	0.00758931	0	0	0.0314253	0.00892286	0.0597681	0	0.00712201	0.370221	0	0	0.154007	0	0.0127423	0.0815623	0.177	0.0788937	1.05066
TCGA-HT-A615-01A-11R-A29R-07	0.000969113	0.000499537	0	0.052604	0	0.127707	0	0.0096048	0.0146965	0	0	0.0475247	0.180935	0	0.00409837	0.46828	0	0	0.0921575	0	0.000870688	5.31278e-05	0.022	0.230375	0.997697
TCGA-FG-8181-01A-11R-2256-07	0	0.00859664	0.00911221	0.0324189	0	0.106263	0	0.0669981	0	0	0	0.0815833	0.286533	0.0054321	0.0827142	0.0742826	0	0	0	0.170449	0.0483685	0.0272485	0.298	0.0498743	1.08006
TCGA-HT-8114-01A-11R-2404-07	0	0.00492836	0	0	0	0.183695	0	0.0102178	0	0	0.0549695	0.00205793	0.295636	0	0.00274507	0.374326	0	0.0039962	0	0.056027	7.91511e-06	0.0113926	0.031	0.197728	1.01507
TCGA-DB-A64O-01A-11R-A29R-07	0	0.0201935	0	0.011988	0	0.0831472	0	0.00339731	0.00157572	0	0.0878625	0	0.0898634	0	0.00524786	0.414055	0	0	0.276034	0	0	0.00663526	0.317	0.0456155	1.07638
TCGA-DU-5849-01A-11R-1708-07	0.00217328	0.00347695	0.00103278	0.106095	0	0.107981	0	0.0436743	0	0	0	0.0606667	0.0338441	0.0924081	0.0076861	0.481511	0	0	0.0317998	0	0	0.0276508	0.198	0.0740777	1.07288
TCGA-DH-5144-01A-01R-1470-07	0	0.00271904	0	0.0104267	0	0.108454	0	0.0613606	0	0	0	0.0468285	0.155664	0	0.0106838	0.486294	0	0	0	0.0909347	0.0266344	0	0.225	0.0646726	1.07673
TCGA-FG-8189-01B-11R-A28M-07	0	0.0433346	0	0.161323	0.0135995	0	0	0.0671142	0	0	0	0.184556	0.231122	0.113894	0	0.0178531	0	0	0.142663	0	0.0245402	0	0.971	-0.0423212	1.11802
TCGA-DU-6392-01A-11R-1708-07	0.00612358	0	0.00606724	0	0	0.158901	0	0.0158629	0.0129505	0	0.0199054	0.0760725	0.0087072	0.298162	0.0125715	0.293439	0	0	0	0.0670776	0	0.0241591	0.043	0.16879	1.04144
TCGA-S9-A7R7-01A-11R-A34R-07	0.0213945	0.00119348	0	0.0421807	0	0.0831608	0.0160204	0	0.0147882	0	0.0596433	0	0.368338	0	0.0137313	0.289436	0	0	0.0741044	0	0	0.0160092	0.066	0.141844	1.03809
TCGA-HT-8564-01A-11R-2404-07	0.0717465	0	0	0.0420699	0	0.116988	0	0.0145163	0	0	0.00927348	0.0309614	0.249143	0	0.105179	0.249428	0	0	0.110694	0	0	0	0.281	0.0534076	1.06135
TCGA-QH-A6CU-01A-11R-A31N-07	0	0.0138641	0.00487161	0.0277087	0	0.0886895	0	0.0217285	0	0	0	0.0844789	0.299211	0	0.00953658	0.295358	0	0	0	0.141406	0.0131458	0	0.031	0.19739	1.01708
TCGA-DU-6393-01A-11R-1708-07	0	0	0.0110381	0.009186	0	0.302912	0	0.0643251	0	0	0	0.0195876	0.0014331	0.0273937	0.027858	0.308659	0.00134491	0	0.217067	0	0	0.00919461	0.51	0.0181381	1.07791
TCGA-TQ-A7RP-01A-21R-A34F-07	0	0.00457655	0.00237025	0.0360201	0	0.206317	0	0.000861443	0	0	0.0651344	0.0148376	0.076068	0	0.0164856	0.487927	0	0	0	0.0707912	0.0110793	0.00753118	0.207	0.0704031	1.06859
TCGA-HT-7476-01A-11R-2027-07	0.0390132	0	0	0.060194	0	0.218395	0	0.0140387	0	0	0.0174318	0.0310631	0.318136	0	0.0777576	0.165978	0	0	0.014469	0	0.0391618	0.00436169	0.13	0.0951371	1.0505
TCGA-DU-5853-01A-11R-1896-07	0.00280613	0.000345556	0.00155434	0.0752748	0	0.271339	0	0	0	0	0	0.077447	0.196487	0	0.0422873	0.211258	0.00227188	0	0	0.0810101	0.0339266	0.00399247	0.047	0.159844	1.0235
TCGA-DB-A64R-01A-11R-A29R-07	0	0	0	0	0.0390645	0.0664356	0	0.0350843	0	0	0	0.130645	0.30409	0	1.53852e-05	0.227502	0	0	0	0.187034	0.0101282	0	0.69	-0.00188185	1.11748
TCGA-HT-7604-01A-11R-2090-07	0	0.00761443	0.00644494	0.0129494	0	0.0936486	0	0.0028133	0	0	0.0111415	0.0289425	0.316002	0	0.00824901	0.3418	0	0.0101759	0	0.156746	0	0.00347246	0.191	0.0756856	1.07756
TCGA-TQ-A7RK-02A-11R-A36H-07	0.000700883	0.000256451	0.000383059	0	0	0.17033	0	0.0101695	0	0	0	0.0795181	0.334323	0	0	0.277349	0	0	0	0.111667	0.0153034	0	0.023	0.228012	1.00263
TCGA-DB-A64Q-01A-11R-A29R-07	0.0216242	0	0	0.00848661	0	0.0928729	0	0.0543355	0	0	0.132893	0.0184592	0.32539	0	0	0.292673	0	0.00441412	0.01648	0	0.0323716	0	0.152	0.0868294	1.06089
TCGA-FG-A713-01A-11R-A32Q-07	0	0	0	0	0.193475	0	0	0	0	0	0.0558717	0	0.429723	0.12833	0.0396947	0.120717	0	0	0.020545	0	0.011644	0	0.73	-0.00668193	1.1096
TCGA-FG-6691-01A-11R-1896-07	0.000931284	0.00313455	0.00173159	0	0	0.183186	0	0.000441548	0	0	0	0.0934667	0.353984	0	0	0.264743	0	0.0014232	0	0.0576047	0.0393536	0	0.012	0.259453	0.987284
TCGA-HT-7620-01A-11R-2256-07	0.00756366	0.00392997	0	0.0028358	0	0.180739	0	0.0111348	0.0117746	0	0.0825311	0.0255291	0.186824	0.0566911	0.0091501	0.130797	0.00118511	0	0.267388	0	0.0131317	0.00879488	0.067	0.138102	1.02782
TCGA-HT-7471-01A-11R-2256-07	0.00768657	0	0	0	0	0.129896	0	0.00830599	0	0	0.0285336	0.0382026	0.297159	0	0.0504748	0.33351	0.0052937	0	0.0986221	0	0.00231519	0	0.037	0.182591	1.0164
TCGA-FG-5964-01A-11R-1708-07	0.000772736	0.00336658	0	0.047191	0	0.198213	0	0.0179407	0.00283069	0	0.0746405	0.0527643	0.0648617	0	0.00589428	0.523363	0.00148471	0	0	0.00541799	0	0.0012586	0.045	0.163115	1.03495
TCGA-FG-5965-02B-11R-A29R-07	0.0557853	0	0	0	0	0.324042	0	0.139633	0	0	0.0883133	0.015027	0.079849	0	0	0.190192	0	0	0.0761994	0	0.0309591	0	0.689	-0.00177083	1.0908
TCGA-DB-5270-01A-02R-1470-07	0.0150465	0	0	0.0339019	0	0.0599816	0	0.0281828	0	0	0	0.0556835	0.390235	0	0.0396171	0.248678	0	0	0	0.0744313	0.0542416	0	0.105	0.108751	1.05838
TCGA-P5-A5ET-01A-11R-A27Q-07	0.0802447	0	0	0.0077868	0	0.166862	0	0	0.00975509	0	0.0397447	0	0.340228	0	0.0267169	0.162276	0	0	0.166385	0	0	0	0.204	0.0707342	1.0553
TCGA-CS-4944-01A-01R-1470-07	0.00494486	0.000302953	0.00465805	0.0556678	0	0.137028	0	0.0032069	0	0	0	0.0281277	0.157599	0.00307575	0.000383475	0.452801	0.00588386	0	0.125678	0	0.0146401	0.00600248	0.092	0.115417	1.0451
TCGA-CS-4941-01A-01R-1470-07	0.0522894	0	0	0.0420919	0	0.249313	0	0.0178021	0.000162085	0	0	0.0357862	0.213682	0	0.0967967	0.227028	0	0.00435254	0.0513558	0	0.00380738	0.00553293	0.103	0.110558	1.03856
TCGA-E1-A7YV-01A-11R-A34R-07	0.168448	0	0.0290903	0.0406533	0	0.0864999	0	0.031698	0	0	0.0203671	0.046619	0.122145	0	0.0975636	0.0632153	0	0	0	0.0793422	0.0749158	0.139443	0.728	-0.0063853	1.09801
TCGA-06-2569-01A-01R-1849-01	0.0375316	0	0.011473	0.0845346	0	0.104735	0	0.0594698	0.00235529	0	0	0.0288905	0.00695659	0.211709	0.0250528	0.420322	0	0	0	0	0	0.00696956	0.117	0.100139	1.06729
TCGA-FG-A4MT-02A-11R-A29R-07	0.0234677	0.00641509	0	0.0251148	0	0.0574963	0	0.0307516	0	0	0	0.0151228	0.21565	0	0.012542	0.38116	0	0	0	0.179409	0.0528711	0	0.047	0.160178	1.03579
TCGA-DU-A7TA-01A-11R-A33Z-07	0	0.00214318	0.00455575	0.00310777	0	0.107175	0	0.0148535	0	0	5.6179e-05	0.0608725	0.252457	0	0.00837041	0.38953	0	0.00889371	0	0.141207	0.00387987	0.00289803	0.027	0.217689	1.00992
TCGA-HT-7610-01A-21R-2090-07	0	0.00418683	0.000168518	0	0	0.174577	0	0.0103665	0	0	0.0108974	0.0584308	0.276871	0	0	0.0782149	0	0	0	0.284843	0.101444	0	0.205	0.0707128	1.09002
TCGA-DU-A5TY-01A-11R-A28M-07	0.0237862	0	0.00260441	0.014654	0	0.0656367	0	0.016371	0	0	0	0.0399744	0.100625	0.277146	0.0431271	0.373077	0	0	0	0.00577926	0.03722	0	0.024	0.226117	1.01715
TCGA-06-0152-02A-01R-2005-01	0.00319059	0	0.000607518	0.0101649	0	0.17047	0.00625634	0.0234722	0.0472837	0	0	0.0293229	0.0353527	0.294717	0.12695	0.208494	0.00921468	0	0.0345039	0	0	0	0.065	0.142638	1.04717
TCGA-S9-A6WI-01A-21R-A33Z-07	0.0259358	0	0	0.0394148	0	0.0372157	0	0.0300243	0	0	0	0.0653995	0.237401	0	0.0109161	0.101803	0	0	0	0.262186	0.189704	0	0.07	0.13728	1.05715
TCGA-06-5413-01A-01R-1849-01	0	0.0303705	0	0.0318232	0	0.102061	0.00968947	0	0	0	0.0259797	0	0.0999337	0	0.0116752	0.611245	0	0	0.0389795	0	0	0.0382427	0.027	0.215711	1.01674
TCGA-12-0821-01A-01R-1849-01	1.47541e-05	0.00265638	0	0.0412192	0	0.0865553	0	0.0535464	0.0185857	0	0.0637655	0	0.00296658	0.459225	0.0162543	0.241233	0	0	0.0112594	0	0	0.00271794	0.002	0.334296	0.970293
TCGA-12-5299-01A-02R-1849-01	0.00532772	0.00461214	0	0.0281504	0	0.240502	0	0.0068101	0.0170176	0	0.0932396	0.0300392	0.119389	0	0.0369883	0.345682	0	0.00454066	0.0377899	0	0	0.0299121	0.463	0.0226922	1.07746
TCGA-06-2561-01A-02R-1849-01	0	0.00346613	0.000161502	0.0422478	0	0.0536356	0.00691313	0	0.00690999	0	0	0	0.412325	0.0583929	0.00321948	0.335123	0	0	0.0601871	0	0	0.0174179	0.215	0.0677966	1.09296
TCGA-14-0871-01A-01R-1849-01	0	0.00308301	0	0.0119199	0	0.361443	0	0.0777679	0	0	0	0.0824714	0.0525083	0.204265	0.0248593	0.0692846	0	0	0.112397	0	0	0	0.204	0.0707479	1.06707
TCGA-14-2554-01A-01R-1850-01	0	0.00803226	0	0.020232	0	0.196427	0	0	0.0145796	0	0.104937	0.00672869	0.230158	0	0.000971755	0.369856	0	0.00170571	0	0.0322608	0.0103267	0.00378491	0.459	0.0232637	1.08458
TCGA-DU-6404-01A-11R-1708-07	0.0103677	0	0	0.0361904	0	0.148548	0	0.0521597	0.00239331	0	0.034139	0.0363244	0.0401128	0.206815	0.0555044	0.257822	0	0	0	0.105066	0.00121184	0.0133455	0.159	0.0849384	1.06361
TCGA-TM-A84F-01A-11R-A36H-07	0.063635	0	0.00301839	0.0463426	0	0.151823	0	0.0663574	0	0	0	0.0773515	0.180092	0	0.109729	0.16895	0	0	0	0.0755916	0.0571096	0	0.002	0.34441	0.941193
TCGA-P5-A731-01A-11R-A32Q-07	0.00260411	0	0.000912498	0	0	0.108574	0	0.00930847	0	0	0.0296975	0.0293211	0.0949471	0.456752	0.0213298	0.201066	0	0	0	0.0377468	0.000236937	0.00750311	0.042	0.170948	1.06197
TCGA-E1-5304-01A-01R-1470-07	0	0.00714146	0	0.0405319	0	0.275079	0	0.0852079	0.00157532	0	0	0.0576678	0.0633387	0.0578359	0.0676849	0.124738	0.00788546	0	0.20198	0	0.00933381	0	0.606	0.0063471	1.08087
TCGA-E1-A7YQ-01A-11R-A34R-07	0	0	0.00245509	0.0035799	0	0.125195	0	0.0101557	0	0	0.00768188	0.0311409	0.276618	0.00753595	0.0669758	0.425962	0	0	0	0.00388776	0.0361623	0.00264979	0.047	0.159726	1.03786
TCGA-S9-A89Z-01A-11R-A36H-07	0.00191473	0.00142663	0.00278697	0.042822	0	0.133717	0	0.0108948	0	0	0	0.103786	0.21322	0	0.00787666	0.427	0	0.00602371	0	0.042655	0.00170608	0.00417052	0.02	0.238376	0.997428
TCGA-DU-6403-01A-11R-1708-07	0	0	0.00102957	0	0	0.152067	0	0.0031856	0.000382264	0	0.0312066	0.0440936	0.347277	0.0290227	0.046115	0.284787	0	0.000891083	0.00878074	0	0.0488626	0.00229988	0.096	0.113653	1.05263
TCGA-FG-6688-01A-11R-1896-07	0	0.00384868	0	0.0132385	0	0.0668821	0	0.0117788	0	0	0.0254148	0.0170118	0.326743	0	0.00687829	0.418641	0	0.00676951	0.09161	0	0.0104414	0.000742232	0.386	0.0355529	1.09482
TCGA-DU-A7TC-01A-21R-A34R-07	0	0.00389181	0	0.0307865	0	0.0326282	0	0	0.000374324	0	0.117854	0	0.0879096	0	0.00593614	0.419522	0	0	0.297698	0	0.00339906	0	0.394	0.0338271	1.08835
TCGA-DB-A75M-01A-11R-A32Q-07	0	0.00551045	0.00139652	0.0194372	0	0.120907	0	0.00225124	0.00448867	0	0	0.0663642	0.368927	0	0.00326839	0.334399	0	0	0.0721519	0	0.000898794	0	0.077	0.129143	1.04895
TCGA-DU-6410-01A-11R-1896-07	0	0	0	0.0645731	0	0.0790646	0	0.113145	0	0	0.0778296	0	0.0023376	0.168979	0	0.363506	0	0	0.0488217	0	0.0739809	0.00776237	0.992	-0.0539419	1.11799
TCGA-TM-A84S-01A-11R-A36H-07	0	0.00336462	0	0.0614104	0	0.13856	0	0.0230193	0.00241189	0	0	0.0786998	0.161304	0.0393665	0.034822	0.272531	0.00814704	0	0.173584	0	0.00277903	0	0.087	0.120196	1.0329
TCGA-E1-A7YU-01A-11R-A34R-07	0	0.0326984	0	0.0545085	0	0.0785977	0	0	0	0	0.199256	0	0.214725	0	0.00305912	0.217705	0	0	0.188966	0	0	0.0104841	0.45	0.0243481	1.07827
TCGA-DU-8167-01A-11R-2256-07	0.0036122	0	0.00266752	0	0	0.187343	0	0.0183675	0	0	0	0.0767803	0.271272	0	0.0223432	0.146852	0	0	0	0.254193	0.0135739	0.00299512	0	0.469975	0.882264
TCGA-HT-7879-01A-11R-2403-07	0.0229076	0	0	0	0	0.118238	0	0	0.00247908	0	0	0.0606895	0.358796	0	0.00182014	0.346621	0	0	0	0.0831314	0.0053166	0	0.065	0.143085	1.04702
TCGA-32-2634-01A-01R-1850-01	0	0.00672422	0	0.0345177	0	0.0144729	0	0.0198731	0	0	0	0.0232581	0.00125701	0.443711	0.0337113	0.354969	0	0	0	0.0629979	0.00450839	0	0.031	0.196936	1.06677
TCGA-28-5207-01A-01R-1850-01	0	0	0	0.046464	0	0.106948	0	0.0162579	0	0	0	0.0673197	0.181127	0	0.0584211	0.347051	0	0.0128064	0	0.0526963	0.107726	0.00318334	0.076	0.132108	1.03671
TCGA-28-5216-01A-01R-1850-01	0	0.0149858	0	0.0671653	0	0.1593	0	0.0208384	0.0165044	0	0.0778343	0.0155532	0.135662	0.0692298	0.00545179	0.264399	0	0	0	0.0740223	0.0704569	0.00859765	0.203	0.071739	1.05517
TCGA-41-2571-01A-01R-1850-01	0.00480702	0	0.00143703	0.0092633	0	0.0548534	0	0.0221219	0	0	0.0021628	0.0405157	0.0251125	0.306813	0.0122531	0.242159	0	0	0	0.241508	0.0334892	0.00350282	0.033	0.185826	1.05346
TCGA-FG-7636-01A-11R-2090-07	0.00655189	0	0	0.00721838	0	0.100266	0	0.00474717	0.0002964	0	0.0950947	0	0.135141	0	0.0160797	0.368106	0	0	0.265683	0	0.000233279	0.00058338	0.238	0.0616964	1.06604
TCGA-DU-A6S8-01A-12R-A32Q-07	0.00160663	0.000306172	0	0.0376767	0	0.243276	0	0.0179756	0.0347827	0	0	0.100064	0.0612921	0	0	0.355548	0	0	0.135051	0	0.00130048	0.0111204	0.6	0.0072069	1.08518
TCGA-DU-5874-01A-11R-1708-07	0	0.00897407	0.0044991	0.0568759	0	0.160493	0	0.0636936	0	0	0	0.0236872	0.0423804	0.0729205	0.0337512	0.246473	0.018049	0	0.24863	0	0	0.0195732	0.727	-0.0063423	1.08206
TCGA-HT-8018-01A-11R-2404-07	0.000920808	0	0.00117447	0.0253342	0	0.114584	0	0.00427752	0	0	0	0.0307931	0.373413	0	0.06323	0.179437	0	0	0	0.161693	0.0392554	0.00588814	0.09	0.116617	1.05641
TCGA-DU-7012-01A-11R-2027-07	0.0526078	0	0	0.0433082	0	0.219398	0	0.0474865	0.0050379	0.00326897	0	0.00455242	0.198964	0	0.107325	0.26344	0.00694185	0	0.0476692	0	0	0	0.043	0.166287	1.01703
TCGA-FG-A6J1-01A-11R-A31N-07	0.0220819	0	0	0.0444174	0	0.0798232	0	0	0	0	0	0.0830598	0.40535	0	0	0.259367	0	0	0	0.0825015	0.00921155	0.014188	0.063	0.145996	1.04744
TCGA-S9-A7IS-01A-11R-A34F-07	0.0347817	0	0	0.0489397	0	0.210874	0	0.0713045	0	0	0.000281733	0.0885755	0.246063	0.0352799	0.0215363	0.191799	0	0	0	0	0.0381194	0.0124447	0.459	0.0232003	1.07938
TCGA-DH-5143-01A-01R-1470-07	0	0	0	0	0	0.112183	0	0.0103697	0	0	0	0.0591383	0.468269	0	0	0.192155	0	0.00964828	0	0.125999	0.022238	0	0.042	0.171861	1.04029
TCGA-P5-A733-01A-11R-A32Q-07	0	0.0303432	0	0	0	0.0895897	0	0.0329052	0	0	0	0.074527	0.240751	0	0.0416255	0.300232	0	0	0	0.103793	0.0751404	0.0110925	0.294	0.0507748	1.07329
TCGA-CS-6290-01A-11R-1708-07	0.00236427	0.00598386	0	0.00488261	0	0.0989988	0	0	0.0116273	0	0.0414228	0.009021	0.376434	0	0.0124144	0.309029	0	0	0.116513	0	0.0112563	5.3351e-05	0.02	0.23461	0.998904
TCGA-DB-A75L-01A-11R-A32Q-07	0.00230412	0	0.00436467	0	0.00175169	0.124893	0	0.00765282	0	0	0.0613573	0.019933	0.435187	0	0	0.293688	0	0	0.0488679	0	0	0	0.087	0.118936	1.05941
TCGA-R8-A6ML-01A-11R-A32Q-07	0	0.00417111	0.0373421	0.147583	0	0.0121194	0	0.057209	0	0	0.017639	0	0.0165699	0.138878	0.0174924	0.234317	0.000130403	0	0.30175	0	0.0147983	0	0.392	0.0343528	1.07534
TCGA-FG-5962-01B-11R-1896-07	0	0	0	0.0319511	0	0.109275	0	0.056415	0	0	0	0.0821118	0.330767	0	0.0576614	0.180984	0	0	0	0.117023	0.0338116	0	0.103	0.110465	1.05129
TCGA-DU-7304-02A-12R-A36H-07	0.0125098	0	0	0	0	0.170255	0	0.0157367	0.0225818	0	0.195976	0.007968	0.0900507	0.00775178	0.0149722	0.312451	0.010538	0	0.139209	0	0	0	0.64	0.00310976	1.08369
TCGA-DU-6407-01A-13R-1708-07	0	0.00440495	0	0.0165496	0	0.0783416	0	0	0.000871569	0	0	0.0922915	0.299236	0	0.0156963	0.347464	0	0	0.112192	0	0	0.0329529	0.204	0.0711864	1.07199
TCGA-DU-A5TT-01A-11R-A28M-07	0	0.0204528	0.00688813	0.0373898	0	0.16607	0	0.0569689	0.000711155	0	0.0425954	0.0239367	0.27205	0	0.00758611	0.27517	0	0	0	0.0445807	0.0325706	0.01303	0.164	0.0821493	1.05457
TCGA-HT-A61A-01A-11R-A29R-07	0.0635233	0	0	0.0418472	0	0.154737	0	0.0619556	0	0	0	0.0438768	0.341938	0	0.0768863	0.157051	0	0	0.0581838	0	0	0	0.604	0.00680678	1.08375
TCGA-P5-A5EW-01A-11R-A27Q-07	0.0054541	0	0	0.020372	0	0.0744149	0	0.00533837	0	0	0	0.0351493	0.47131	0	0	0.141736	0	0	0	0.227764	0.0161193	0.00234175	0.039	0.180505	1.04627
TCGA-S9-A7QW-01A-11R-A34F-07	0	0.0133682	0.000609416	0.0078417	0.00340862	0.0190134	0	0.0460646	0	0	0	0.0401005	0.329406	0	0.00911888	0.259699	0	0	0	0.23999	0.0313796	0	0.127	0.0966028	1.07909
TCGA-HW-A5KM-01A-11R-A27Q-07	0.00139928	0.00261719	0.000370527	0	0	0.163092	0	0.00971672	0.00160471	0	0.0515881	0.0116149	0.355453	0	0.027843	0.282231	0	0.00807762	0.0813459	0	0.000626155	0.00241967	0.002	0.353025	0.939981
TCGA-DH-A7UR-01A-11R-A33Z-07	0.000319667	0	0.0050328	0	0	0.334154	0	0.0398751	0	0	0.0374591	0.128846	0.0567227	0.0342287	0.0750305	0.17496	0.0028996	0	0.109152	0	0.000349097	0.000970835	0.553	0.0132307	1.09018
TCGA-06-0138-01A-02R-1849-01	0.0083528	0	0	0.0250411	0	0.0684609	0	0.0189873	0.0154756	0	0.0137434	0.014216	0.0911529	0.20424	0.00971351	0.323919	0	0	0	0.143446	0.0492932	0.0139584	0.023	0.227859	1.00845
TCGA-06-0747-01A-01R-1849-01	0.00448273	0.0208049	0	0.0713094	0	0.176645	0	0.0517481	0.0285975	0	0.108128	0.000370457	0.0911643	0	0.010355	0.293359	0.0124242	0.00996665	0	0.0591632	0.00767818	0.0538029	0.554	0.0131199	1.07881
TCGA-06-5414-01A-01R-1849-01	0	0	0.00354114	0.031167	0	0.123464	0	0.0151198	0.0336542	0	0.0561805	0	0.107208	0.21199	0.0214087	0.365919	0	0	0	0.00266787	0	0.0276796	0.13	0.0950189	1.06799
TCGA-06-0750-01A-01R-1849-01	0.00520333	0.00591871	0	0.0478394	0	0.118778	0	0.0171124	0	0	0	0.055156	0.0628738	0.124771	0.0826375	0.397501	0	0	0	0.00742337	0.00251416	0.0722709	0.193	0.0750097	1.07399
TCGA-DU-7294-01A-11R-2027-07	0.0056968	0	0	0	0	0.15805	0	0.00264752	0	0	0.0911212	0	0.118224	0.0721601	0.0450752	0.200287	0.0085761	0	0.218304	0	0.00632994	0.0735287	0.374	0.0368147	1.06556
TCGA-FG-A70Z-01A-12R-A33Z-07	0.00218204	0.0310075	0	0.0434119	0	0.148764	0	0.0152939	0.0110603	0	0.0665554	0.0144104	0.15312	0.180346	0.0517868	0.275885	0	0	0.00482399	0	0	0.00135242	0.043	0.16721	1.02302
TCGA-E1-A7YS-01A-11R-A34F-07	0	0.0294571	0	0.0418373	0	0.0846877	0	0.108005	0	0	0	0.0679652	0.165678	0	0	0.395445	0	0.00538877	0	0.0400387	0.0614967	0	0.845	-0.0175792	1.09707
TCGA-DU-5871-01A-12R-1708-07	0	0.00219651	0.0020651	0.0244786	0	0.118814	0	0.0132193	0	0	0.00852712	0.059372	0.402661	0	0.000449903	0.163156	0	0	0	0.180313	0.00838553	0.0163629	0.077	0.131286	1.05606
TCGA-E1-A7YW-01A-11R-A34R-07	0.0131332	0	0	0	0	0.0980453	0	0	0	0	0.0162704	0.0156866	0.452391	0	0	0.246257	0	0	0	0.152627	0.00558958	0	0.149	0.0879626	1.08347
TCGA-DU-A76O-01A-11R-A32Q-07	0.00510078	0	0	0.0128179	0	0.135918	0	0.0105598	0.0046745	0	0.030887	0.0327578	0.304418	0	0	0.401852	0	0	0.0610139	0	0	0	0.023	0.227761	1.00219
TCGA-S9-A6UA-01A-12R-A33Z-07	0.0916362	0	0.0198562	0.0428656	0	0.161385	0	0.0101566	2.6918e-05	0	0	0.0630498	0.16819	0	0.0223046	0.356524	0	0	0	0.0535043	0.00262635	0.00787434	0.077	0.129632	1.03313
TCGA-HT-A74H-01A-11R-A32Q-07	0.00102606	0.0210041	0.00468933	0.13207	0	0.0865784	0	0.013634	0.00119235	0	0.0232048	0.0385092	0.153271	0.0253526	0.0181102	0.334029	0.000750917	0	0.125993	0	0.00290092	0.0176833	0.049	0.158619	1.01823
TCGA-S9-A6WE-01A-12R-A33Z-07	0	0.0180707	0.00506387	0.0263684	0	0.155284	0	0	0	0	0.0414276	0.0181655	0.0245747	0.0238767	0.014508	0.317463	0.00883505	0	0.319614	0	0.00606034	0.020688	0.468	0.0222179	1.08179
TCGA-S9-A6WO-01A-21R-A34F-07	0.0140409	0	0	0	0	0.108834	0	0	0	0	0.0205877	0.0320675	0.394376	0	0.0120447	0.218499	0	0	0	0.184514	0.00529661	0.0097385	0.058	0.14984	1.04796
TCGA-DU-7306-01A-11R-2090-07	0.0299624	0	0.00760871	0	0	0.142767	0	0	0	0	0.0226257	0.0173134	0.249017	0	0.0243706	0.34419	0.00159126	0.00803856	0.131513	0	0	0.0210025	0.219	0.0661711	1.06071
TCGA-HW-A5KK-01A-11R-A27Q-07	0.0115561	0	0	0.0175242	0	0.0706431	0	0.0285517	0	0	0	0.0332018	0.403298	0	0.00958536	0.264966	0	0.00114349	0	0.123327	0.0362032	0	0.233	0.0635758	1.08481
TCGA-HT-A5RB-01A-11R-A28M-07	0	0.183425	0.0353788	0.0518017	0	0.124731	0	0.000426637	0	0	0	0.111599	0.0649877	0	0	0.26342	0	0.0183828	0	0.125625	0.000604636	0.0196176	0.558	0.012841	1.08606
TCGA-WY-A85C-01A-11R-A36H-07	0.0043337	0	0.000828768	0.013281	0	0.0968987	0	0.0206058	3.17894e-06	0	0.0205143	0.0529248	0.373965	0	0	0.0635516	0	0.00111426	0	0.240619	0.0953114	0.0160489	0.042	0.173479	1.04133
TCGA-HT-7676-01A-11R-2403-07	0.0018801	0.0078817	0.00232093	0.0160234	0	0.0938442	0	0	0.0195648	0	0.00504745	0.0218112	0.377691	0.00105522	0.00101952	0.201144	0	0	0.205488	0	0	0.0452277	0.018	0.24908	0.992849
TCGA-S9-A6TV-01A-12R-A34R-07	0.000475401	0.00698281	0.00265791	0.0244715	0	0.153013	0	0.0107196	0.00473092	0	0.0729327	0.0390861	0.26075	0	0.0380981	0.354329	0	0.0038465	0.0213242	0	0	0.00658206	0.043	0.16762	1.02382
TCGA-HT-A617-01A-11R-A29R-07	0.0327393	0	0.000854328	0.0715268	0	0.162501	0.00937385	0	0	0	0.0253097	0	0.0230925	0.00654699	0.0442049	0.60049	0	0	0.0233611	0	0	0	0.087	0.12058	1.05644
TCGA-CS-4938-01B-11R-1896-07	0.00134462	0.00203962	0	0.0229077	0	0.0893825	0	0.0124175	0	0	0	0.0591055	0.393902	0	0.00228155	0.271691	0	0	0	0.131966	0.0129614	0	0.116	0.100395	1.06946
TCGA-E1-5311-01A-01R-1470-07	0.067771	0	0	0.0102832	0	0.0965309	0	0.0270776	0	0	0.0158743	0.0751392	0.323362	0	0.0251665	0.171173	0	0	0	0.0850789	0.0908099	0.0117336	0.611	0.00574868	1.09022
TCGA-DB-A4XH-01A-11R-A27Q-07	0	0.0530349	0	0.00186832	0	0.0784314	0	0.0129149	0	0	0.0117277	0.0418075	0.169778	0	0.0582966	0.281502	0	0	0	0.157218	0.133421	0	0.48	0.0209035	1.08542
TCGA-E1-A7YH-01A-11R-A34F-07	0	0.0223086	0	0.0265256	0	0.0942325	0	0.0140481	0	0	0.091143	0	0.190102	0	0	0.4049	0	0	0.154013	0	0.00272819	0	0.274	0.0552	1.06656
TCGA-DH-A7UU-01A-12R-A34F-07	0	0.000289503	0.000246033	0	0	0.279295	0	0.00208419	0	0	0	0.156257	0.253277	0	0.00958149	0.138711	0.00072992	0	0	0.119861	0.0365484	0.00311894	0.166	0.0814007	1.07081
TCGA-HW-7493-01A-11R-2027-07	0	0.00341328	0.00224054	0.0386414	0	0.102063	0	0.0129649	0	0	0	0.0693584	0.369967	0	0.0813631	0.0907682	0.00178107	0	0	0.147762	0.0796769	0	0.028	0.207134	1.01359
TCGA-P5-A5EY-01A-11R-A27Q-07	0	0.00663183	0	0.0972898	0	0.237208	0	0.0102348	0.0389569	0	0	0.0340812	0.111436	0.00742423	0.0167214	0.199532	0	0	0.237145	0	0	0.00333878	0.393	0.0339987	1.07043
TCGA-HT-7469-01A-11R-2256-07	0	0.00069675	0.0225407	0.0206847	0	0.170604	0	0.0228974	0	0	0	0.0795231	0.219927	0	0	0.197778	0	0.0178745	0.193483	0	0	0.0539906	0.394	0.0338495	1.06748
TCGA-DU-6404-02A-21R-A36H-07	0	0.00144215	0	0.0591074	0	0.220303	0	0.030264	0.00496156	0	0	0.0377982	0.0148219	0.14529	0.0184234	0.411046	0.0105358	0	0.0390469	0	0	0.00695924	0.193	0.0747412	1.07017
TCGA-HT-7687-01A-11R-2256-07	0.0190191	0	0	0.0420749	0	0.115653	0	0.00877893	0	0.0131965	0	0.0471472	0.192511	0	0.0583376	0.444313	0	0	0	0.0582948	0.000674071	0	0.167	0.0810664	1.06614
TCGA-DU-7009-01A-11R-2027-07	0	0.0158459	0	0.0452592	0	0.037791	0	0.0973258	0	0	0	0.0309495	0.339127	0.0315714	0.00367863	0.212848	0	0	0	0.158127	0.0274773	0	0.393	0.0339289	1.08738
TCGA-HT-7677-01A-11R-2256-07	0.0123617	0	0	0.0542847	0	0.0702041	0	0.0340302	0	0	0.00665333	0.0263026	0.269585	0	0.013566	0.242783	0	0	0	0.200021	0.0444611	0.025747	0.142	0.0899925	1.06507
TCGA-HT-7684-01A-11R-2256-07	0.0196371	0	0	0	0	0.0552119	0	0.0255499	0	0	0	0.0621834	0.459049	0	0.004803	0.14674	0	0.00800392	0	0.145686	0.0731367	0	0.033	0.186146	1.03317
TCGA-DU-A6S6-01A-21R-A32Q-07	0.00479813	0	0	0.263308	0	0.104268	0	0.15909	0	0	0	0	0.0795027	0.0668127	0.00927252	0.156873	0	0	0.143704	0	0.0123713	0	0.39	0.0347168	1.08044
TCGA-R8-A6YH-01A-21R-A32Q-07	0.00828621	0	0.000741888	0	0.00213391	0.0726246	0	0.0044384	0	0	0	0.041268	0.373771	0	0	0.231659	0	0	0	0.256855	0.00822172	0	0.041	0.178644	1.04551
TCGA-32-2632-01A-01R-1850-01	0.00336684	0.0177754	0	0.0252306	0	0.141449	0	0	0.0123894	0.0232607	0	0.0751596	0.157602	0	0.0569368	0.391297	0.000828837	0	0.0891496	0	0	0.00555404	0.328	0.0437881	1.06982
TCGA-12-3650-01A-01R-1849-01	0	0.00149528	0	0	0	0.0851792	0	0.0180147	0.0030903	0	0.014994	0.0176431	0.0653955	0.135876	0.00264688	0.537121	0	0	0.110685	0	0	0.00785904	0.039	0.180236	1.03724
TCGA-06-0156-01A-02R-1849-01	0	0.00272957	0.00737816	0.0301354	0	0.0983221	0	0	0	0	0.0444454	0	0.0881689	0	0.0125104	0.647462	0	0	0	0.0245391	0	0.0443092	0.145	0.0887816	1.08643
TCGA-06-0211-02A-02R-2005-01	0.00925094	0	0.000794094	0.0425018	0	0.0423628	0	0	0.0163031	0	0.0602714	0	0.101766	0.250093	0.0141539	0.356018	0	0.0017229	0	0.0795524	0.00121901	0.0239907	0.087	0.119567	1.06618
TCGA-DU-7018-01A-11R-2027-07	0	0.0198639	0	0	0	0.0958082	0	0.000271092	0	0	0	0.0688541	0.10805	0.0189465	0.0599916	0.432837	0	0	0	0.190334	0	0.00504397	0.958	-0.0350812	1.13228
TCGA-QH-A65V-01A-11R-A29R-07	0.0266332	0	0.000717707	0.0539825	0	0.0618865	0	0.0241078	0	0	0.0246655	0.0332459	0.419888	0	0.0349345	0.241202	0.00111519	0	0.026681	0	0	0.0509403	0.082	0.124359	1.0566
TCGA-DU-A6S3-01A-12R-A32Q-07	0.0151864	0	0.0277791	0.0295344	0	0.163738	0	0.0128151	0	0	0.14514	0	0.166137	0.149094	0.0244032	0.05255	0	0	0.201676	0	0.0119467	0	0.866	-0.0202358	1.08415
TCGA-DU-5872-01A-11R-1708-07	0.0795756	0	0	0.0330081	0	0.082668	0	0.00965972	0	0	0	0.0434153	0.247178	0	0.108811	0.318862	0	0	0	0.0541007	0.0014461	0.0212757	0.058	0.149388	1.03385
TCGA-S9-A7R3-01A-11R-A34R-07	0.00386163	0	0.00180054	0	0.0160761	0.0542019	0	0	0	0	0.00955146	0.0294104	0.205557	0	0	0.595384	0	0	0	0.0706678	0.00335204	0.010138	0.042	0.175058	1.04803
TCGA-S9-A6TW-01A-12R-A32Q-07	0.118864	0	0.00573136	0.0674937	0	0.21531	0	0.0113222	0.00404271	0	0.0313138	0.108763	0.0625803	0	0.0227329	0.319417	0	0	0	0.0210753	0	0.0113533	0.313	0.0462215	1.07366
TCGA-S9-A7QY-01A-11R-A34F-07	0	0	0	0.0345825	0	0.088847	0	0.0259509	0	0	0.0929279	0.0310344	0.285129	0.0405511	0.00507705	0.323626	0	0	0.0722735	0	0	0	0.506	0.0184147	1.08756
TCGA-DU-7008-01A-11R-2027-07	0	0.0961955	0	0.0313144	0	0.0884577	0	0	0.0158939	0	0.0337351	0	0.0878836	0.0450777	0.0280955	0.272307	0	0	0.271174	0	0	0.0298657	0.102	0.111539	1.03712
TCGA-TQ-A7RN-01A-11R-A33Z-07	0.0113516	0	0	0	0.0807832	0.0842547	0	0	0	0	0.00416893	0.0181257	0.175694	0	0.0182948	0.469603	0	0	0	0.0580808	0.0796432	0	0.193	0.0748013	1.07002
TCGA-DH-A7UV-01A-12R-A34F-07	0.00479707	0	0	0	0.00632748	0.100773	0	0	0.00580824	0	0	0.0829034	0.341712	0	0	0.398973	0	0	0	0.0544147	0.00429077	0	0.053	0.155569	1.04511
TCGA-FG-7637-01A-11R-2090-07	0.172065	0	0	0.044138	0	0.145602	0.0150404	0	0	0	0.122552	0	0.148944	0	0.0856576	0.246905	0	0	0	0	0.0157904	0.00330436	0.379	0.0360142	1.06942
TCGA-HT-7874-01A-11R-2403-07	0	0.00301729	0	0.0582876	0	0.10381	0	0.0468636	0	0	0	0	0.304516	0.0708288	0.0180804	0.0804053	0	0	0.216058	0	0	0.0981327	0.216	0.0670644	1.06955
TCGA-DB-5280-01A-01R-1470-07	0	0.0395678	0	0.00792047	0	0.0881067	0	0	0	0	0.051486	0.00525803	0.370026	0	0.0395154	0.325338	0	0	0.0690364	0	0	0.00374498	0.074	0.135446	1.04424
TCGA-28-5213-01A-01R-1850-01	0	0.0111155	0.00201294	0.0412342	0	0.0704796	0.0222966	0	0.0235922	0	0.0409191	0	0.249406	0	0.00833224	0.371144	0	0.000106405	0	0.0574214	0	0.10194	0.358	0.0397864	1.09008
TCGA-06-0749-01A-01R-1849-01	0	0.0377474	0	0.0521471	0	0.103348	0	0.0282456	0	0	0	0.0697481	0.104143	0.200044	0.00123617	0.350646	0	0	0	0.0321728	0.0142393	0.00628287	0.032	0.194545	1.01896
TCGA-19-2620-01A-01R-1850-01	0.00310907	0.00349805	0	0.0467426	0	0.160059	0	0.0132069	0	0	0	0.0976813	0.233149	0.0225792	0.0065342	0.183199	0	0	0	0.199071	0.0138638	0.0173067	0.532	0.0151723	1.09929
TCGA-32-2616-01A-01R-1850-01	0	0.0248761	0	0.034895	0	0.109752	0	0.0210275	0.0302063	0	0.0220035	0.0409099	0.00681154	0.399941	0.00647768	0.245594	0	0	0.0466089	0	0	0.0108964	0.021	0.232327	1.01566
TCGA-08-0386-01A-01R-1849-01	0	0.00375394	0.000427419	0	0	0.0643163	0	0.01069	0.0016838	0	0.0709762	0	0.190509	0.182079	0.0124888	0.199378	0	0	0.195515	0	0	0.0681829	0.146	0.0884304	1.06012
TCGA-HT-7875-01A-11R-2403-07	0.0337474	0	0	0	0.0943914	0	0	0.00536102	0	0	0.062887	0	0.390826	0.00799157	0.0691322	0.187645	0	0	0.148019	0	0	0	0.646	0.00205084	1.09439
TCGA-VM-A8CA-01A-11R-A36H-07	0.00384844	0	0	0.0345588	0	0.0232583	0	0.000929238	0	0	0	0.0641201	0.418703	0	0.0152066	0.196954	0	0	0	0.235471	0.00122558	0.0057245	0.083	0.124007	1.07611
TCGA-06-0211-01A-01R-1849-01	0.00115875	0.000916084	0.000227895	0.00510814	0	0.0690919	0.0032919	0	0.0125363	0	0.0122232	0	0	0.467258	0.0014399	0.376304	0	0	0.0213566	0	0	0.0290873	0.028	0.208838	1.06683
TCGA-E1-5305-01A-01R-1896-07	0	0.00987124	0	0.00429569	0	0.202386	0	0.0109418	0.0016949	0	0.0438407	0.0133031	0.285052	0.0125707	0.00959719	0.192978	0	0	0.162338	0	0.00585037	0.0452806	0.178	0.0786473	1.05388
TCGA-CS-5395-01A-01R-1470-07	0.0632296	0	0	0.0111529	0	0.0746309	0	0.00540859	0	0	0	0.0209333	0.457998	0	0.00178825	0.278571	0	0.00526029	0.0519809	0	0.0278837	0.00116323	0.421	0.0296976	1.10381
TCGA-TQ-A7RK-02B-11R-A40A-07	0	0	0	0.0161576	0	0.205617	0	0	0	0	0	0.126717	0.0942186	0	0.041424	0.404685	0.00430958	0	0	0.0796625	0.0272084	0	0.199	0.0729026	1.0696
TCGA-DU-8158-01A-11R-2256-07	0	0.000555277	0	0.0910055	0	0.18006	0	0	0	0.0149854	0	0	0.172609	0	0.0240139	0.413402	0	0	0.0931353	0	0	0.0102339	0.117	0.100034	1.04938
TCGA-E1-A7YN-01A-11R-A34F-07	0.0264292	0	0.000669417	0.0538566	0	0.192978	0.0148745	0	0	0	0.039813	0	0.200802	0.00372476	0.0405792	0.392889	0	0	0.0313101	0	0	0.00207495	0.047	0.160584	1.02301
TCGA-S9-A7R4-01A-12R-A34R-07	0	0	0.00433547	0	0	0.162973	0	0.0109556	0	0	0	0.084901	0.161888	0	0.00258019	0.212272	0	0	0	0.336894	0.0135558	0.00964421	0.004	0.305539	0.981295
TCGA-W9-A837-01A-11R-A36H-07	0	0.0234591	0.000413996	0	0	0.233828	0	0.0697122	0	0	0	0.107372	0.332863	0	0	0.174713	0	0	0	0.022824	0	0.0348152	0.207	0.0703866	1.07086
TCGA-P5-A77X-01A-11R-A32Q-07	0	0.208946	0	0.132101	0	0.0265349	0	0	0	0	0.0284529	0.00811566	0.289429	0	0.0125449	0.286947	0	0	0.0069275	0	0	0	0.163	0.0822769	1.05967
TCGA-76-4929-01A-01R-1850-01	0	0.021333	0	0.0337068	0	0.0465619	0	0.0179944	0.0257083	0	0.00925265	0.0258878	0.0450216	0.235454	0.00325438	0.424172	0	0	0.0996113	0	0.00120004	0.0108412	0.082	0.124276	1.06084
TCGA-19-2629-01A-01R-1850-01	0.0023447	0	0	0.00868074	0	0.122979	0	0.0136329	0	0	0	0.0311897	0.213547	0	0.0416443	0.44209	0	0	0.109846	0	0.00939012	0.00465509	0.028	0.212006	1.00615
TCGA-27-2528-01A-01R-1850-01	0.00162442	0.000479616	0	0.0309463	0	0.126014	0	0.0402109	0.00686322	0	0.0497473	0.00737849	0.0148175	0.441952	0.0113193	0.241468	0	0	0	0.0271791	0	0	0.027	0.216809	1.03432
TCGA-06-1804-01A-01R-1849-01	0.00133734	0.00420212	0.000469838	0	0	0.120052	0	0.00319699	0.0012496	0	0.0119373	0	0.00464845	0.173655	0.215192	0.227566	0.0181861	0	0.0925972	0	0	0.125709	0.142	0.0898788	1.08619
TCGA-14-0817-01A-01R-1849-01	0.00172365	0.000778221	0	0	0	0.0450571	0	0.0168325	0	0.0171331	0	0.0261525	0.215531	0.0492377	0.0286734	0.492052	0	0	0	0.0944698	0.0055972	0.00676121	0.056	0.152943	1.05144
TCGA-06-0187-01A-01R-1849-01	0	0.00359418	7.17648e-05	0.0576503	0	0.0789052	0	0.00487024	0.00991994	0	0.0770275	0	0.116801	0.126064	0.0146191	0.317411	0	0.0031374	0	0.122065	0	0.0678626	0.179	0.0784679	1.06792
TCGA-28-5218-01A-01R-1850-01	0.0454209	0	0.00103207	0.177265	0	0.0114325	0.0363329	0.0207438	0.0365991	0	0.0163769	0	0.0238654	0.322629	0.0307102	0.264402	0	0	0.00437771	0	0	0.0088119	0.002	0.351671	0.945757
TCGA-06-5408-01A-01R-1849-01	0.0312649	0	0	0.0360569	0	0.0376579	0.0129394	0.0332027	0.0172512	0.00620988	0	0.0381031	0.0844723	0	0.0273072	0.5335	0.00265027	0.00209521	0.0672519	0	0.00741716	0.0626199	0.397	0.0333703	1.08876
TCGA-28-5204-01A-01R-1850-01	0.00710945	0.0130401	0.00457273	0	0	0.314644	0	0.0171258	0.00902269	0	0.086643	0	0.0974497	0.0093052	0.0839188	0.315439	0	0.0156808	0.00212037	0.00168732	0.00917142	0.0130697	0.458	0.0234151	1.07771
TCGA-12-0618-01A-01R-1849-01	0	0.00867106	0	0	0	0.225312	0	0.0546807	0.00508757	0	0.107543	0.0196544	0.0969196	0.08586	0.00216918	0.244145	0.00192026	0	0.106215	0	0	0.0418223	0.373	0.0370208	1.06626
TCGA-DB-A75K-01A-11R-A32Q-07	0	0.00556628	0.00130985	0	0	0.0243831	0	0.0662113	0	0	0	0.0486123	0.525747	0.0461836	0.0273722	0	0	0	0	0.169927	0.084688	0	0.236	0.0628787	1.10304
TCGA-TQ-A7RM-01A-11R-A33Z-07	0	0	0	0.0759214	0	0.0743937	0	0.0116807	0	0	0	0.0603752	0.151766	0	0.00919339	0.460788	0	0	0	0.0397253	0.116156	0	0.863	-0.0199823	1.10959
TCGA-DH-A66B-01A-11R-A29R-07	0.00153682	0.0261166	0	0.0418546	0	0.204031	0	0	0.0010866	0	0.0519479	0.0342084	0.256407	0	0.0161379	0.332269	0	0	0	0.0330178	0	0.00138607	0.027	0.215662	1.00127
TCGA-DB-A4XE-01A-11R-A27Q-07	0.00373153	0	0	0.0205721	0	0.10173	0	0.00423956	0	0	0.0457859	0	0.109281	0.0525888	0.0103117	0.269488	0.00859704	0	0.36058	0	0	0.0130945	0.342	0.0418882	1.08283
TCGA-E1-A7YY-01A-11R-A34R-07	0.00204352	0	0.00224523	0.0165437	0	0.207677	0	0.0192653	0	0	0	0.114873	0.0832479	0	0.195032	0.215025	0.0207255	0	0.115948	0	0.00737373	0	0.558	0.012935	1.09945
TCGA-TQ-A7RH-01A-12R-A34F-07	0.00447421	0	0	0	0	0.135182	0	0.00540613	0	0	0	0.0638984	0.318078	0	0	0.414934	0	0	0	0.0520943	0.00593301	0	0.027	0.21981	1.01183
TCGA-DU-6406-01A-11R-1708-07	0.00347123	0	0	0.00159704	0	0.112271	0	0.0154774	0.00390161	0	0.00924692	0.029445	0	0.376154	0.0623196	0.331892	0	0	0.0437352	0	0	0.0104896	0.033	0.186772	1.04729
TCGA-DU-7014-01A-11R-2027-07	0.0196525	0	0	0.0453305	0	0.102928	0	0	0	0	0.0360922	0.0239554	0.305404	0	0.0356042	0.35811	0	0	0.061626	0	0	0.0112978	0.086	0.122278	1.0457
TCGA-P5-A735-01A-11R-A32Q-07	0	0	0	0	0	0.21956	0	0.0107576	0	0	0.0536471	0.0761012	0.392374	0	0	0.149366	0	0	0.0981936	0	0	0	0.176	0.079553	1.06508
TCGA-FG-A6IZ-01A-11R-A31N-07	0.00601806	0	0	0.00192516	0	0.100873	0	0.0279792	0	0	0.0209788	0.0123732	0.314614	0	0.0116698	0.409377	0.000551658	0.00133168	0.0886137	0	0	0.00369511	0.09	0.116805	1.05472
TCGA-S9-A6U1-01A-21R-A33Z-07	0.000643061	0	0.000183105	0.00706266	0	0.108718	0	0.0116708	0	0	0	0.0645854	0.432459	0	0	0.317318	0	0	0	0.0475861	0.00977371	0	0.027	0.215376	1.01883
TCGA-E1-5302-01A-01R-1470-07	0	0.0160152	0.000435822	0	0	0.253423	0	0	0.0101689	0	0.0938847	0	0.337521	0	0.0219608	0.156766	0	0	0.106272	0	0	0.003552	0.066	0.141866	1.02884
TCGA-TM-A84Q-01A-11R-A36H-07	0	0.00341459	0	0	0	0.110803	0	0	0	0	0.0192792	0.0263161	0.327752	0	0.00117078	0.383913	0	0	0	0.115496	0.00336353	0.00849167	0.026	0.220663	1.01275
TCGA-DU-6395-01A-13R-1708-07	0.00820569	0	0	0.0219421	0	0.140446	0	0.0092951	0.0217002	0	0.00945655	0.0386854	0.164314	0	0.00147077	0.0378451	0	0	0	0.519684	0.0239858	0.00296876	0.002	0.340372	0.998138
TCGA-R8-A73M-01A-11R-A32Q-07	0	0.00921175	0.00204258	0	0	0.0499631	0	0.0409492	0	0	0.00843221	0.0177472	0.291278	0	0.011807	0.400327	0	0	0	0.167411	0.000831454	0	0.431	0.0273893	1.10583
TCGA-DH-A66D-01A-11R-A31N-07	0	0.00191239	0.00149535	0	0	0.133254	0	0	0	0	0	0.0583662	0.450659	0	0.00583679	0.246099	0.00134038	0	0	0.082567	0.015636	0.0028339	0.072	0.136475	1.05523
TCGA-HT-8104-01A-11R-2404-07	0.0185497	0	0	0.0142296	0	0.229433	0	0.0443341	0	0	0	0.0389694	0.177128	0	0.0846721	0.375693	0	0	0.00710344	0	0.00988783	0	0.412	0.0307907	1.07938
TCGA-HT-8012-01A-11R-2403-07	0.0333667	0	0	0	0	0.0630959	0	0.0575537	0	0	0	0.0855123	0.206756	0	0.000956523	0.475477	0	0	0	0.0745293	0.00275262	0	0.281	0.0535643	1.08543
TCGA-TM-A84G-01A-11R-A36H-07	0	0	0	0.0949797	0	0.277074	0	0.0351819	0.00775143	0	0.13034	0	0.0361579	0.0478049	0.0248536	0.175968	0	0	0.16798	0	0	0.0019087	0.668	0.000375464	1.09112
TCGA-P5-A72X-01A-11R-A32Q-07	0.0393065	0	0	0.0367729	0	0.0669473	0	0.00899922	0	0	0	0.045985	0.216435	0	0.0380699	0.382967	0	0	0	0.143261	0.0212567	0	0.215	0.0676945	1.07332
TCGA-HW-7489-01A-11R-2027-07	0.030859	0	0	0	0	0.107947	0	0.0103555	0	0	0	0.0463405	0.357844	0	0	0.159673	0	0.0051683	0	0.254598	0.00168103	0.0255326	0.193	0.0746245	1.08938
TCGA-KT-A7W1-01A-11R-A34F-07	0.00243683	0	0	0.134288	0	0.209717	0	0.0926083	0	0	0	0.0519925	0.125072	0	0.0949263	0.225158	0	0.0638013	0	0	0	0	0.309	0.0466428	1.07783
TCGA-DU-7015-01A-11R-2027-07	0.021345	0.00459072	0	0.044234	0	0.0862398	0	0	0.00785933	0	0.0398931	0	0.396223	0	0.0517756	0.189407	0	0	0.155783	0	0	0.00264934	0.03	0.200757	1.00986
TCGA-HT-7686-01A-11R-2256-07	0.00316348	0.011611	0.00172194	0	0	0.192444	0.015407	0	0.0111067	0	0.0860401	0	0.27698	0	0.00169285	0.256892	0	0.00637055	0.097078	0	0	0.0394919	0.031	0.198702	1.00464
TCGA-VW-A8FI-01A-11R-A36H-07	0.0152149	0	0.00207299	0.0239766	0	0.113915	0	0.0371453	0	0	0	0.0728586	0.220657	0	0.0850135	0.237788	0	0.000372092	0	0.0839421	0.107044	0	0.123	0.0979793	1.04898
TCGA-DU-7304-01A-12R-2090-07	0.0322998	0	0	0	0	0.153017	0	0	0	0	0.022116	0.0238649	0.354452	0	0	0.276956	0	0.00719103	0	0.033986	0	0.0961174	0.033	0.190005	1.02643
TCGA-S9-A6U6-01A-12R-A33Z-07	0.00263209	0	0	0.0211994	0	0.0314114	0	0.017714	0	0	0	0.0235832	0.33963	0	0	0.303589	0	0	0	0.220545	0.0396958	0	0.069	0.137683	1.06146
TCGA-DB-5279-01A-03R-2347-07	0.0032924	0	0	0.09477	0	0.0586732	0	0.0175816	0	0	0.00944171	0.0284868	0.297693	0	0.0181083	0.107521	0	0	0	0.21176	0	0.152673	0.157	0.0854592	1.08573
TCGA-VM-A8CE-01A-11R-A36H-07	0	0.00855926	0	0.0486548	0	0.091166	0	0.00451245	0	0	0	0.102397	0.157906	0	0.0105318	0.448009	0	0	0	0.115128	0.00247748	0.0106588	0.37	0.0376323	1.09278
TCGA-27-2523-01A-01R-1850-01	0	0.00382579	0.000509697	0	0	0.0934092	0	0.0221531	0.00843081	0.0262656	0	0.0229615	0	0.428332	0.00311789	0.383095	0	0	0.00468055	0	0	0.00321832	0.027	0.214647	1.05122
TCGA-19-0957-02A-11R-2005-01	0	0.00277191	0	0.0637851	0	0.105055	0.0107873	0.00807681	0.00449283	0	0.0493529	0.00821126	0.199663	0	0.0119654	0.504798	0	0	0.0230044	0	0.00228647	0.00574925	0.264	0.056592	1.08162
TCGA-12-0619-01A-01R-1849-01	0	0	0	0.028985	0	0.209819	0	0	0	0	0.0346113	0	0.176772	0	0.0428674	0.468375	0	0	0	0	0.00675785	0.0318126	0.186	0.0766199	1.07028
TCGA-19-2624-01A-01R-1850-01	0	0.0146357	0.0161595	0.0884202	0	0.158126	0	0.166811	0.0152042	0	0	0.0575755	0.0754145	0.301983	0.000176442	0.0922166	0	0	0.00543948	0	0.00783722	0	0.342	0.0419959	1.0894
TCGA-06-0686-01A-01R-1849-01	0	0.0107277	0.00104964	0	0	0.102835	0	0.0361565	0.0366915	0	0.0561923	0.0100556	0.00120215	0.370874	0.00929627	0.334783	0	0	0.0141485	0	0	0.015988	0.002	0.343142	0.960037
TCGA-19-2625-01A-01R-1850-01	0.0174461	0	0.0020693	0.0413018	0	0.214173	0	0.0348316	0.0206854	0	0.124011	0.0417266	0.182212	0.0303212	0	0.191887	0	0.00107702	0.0511442	0	0.0240507	0.0230626	0.586	0.00953797	1.08347
TCGA-28-2514-01A-02R-1850-01	0.0070467	0.000916382	0	0	0	0.331479	0	0.00838278	0.0241198	0	0.0927896	0.0373108	0.0471844	0.195317	0.0563195	0.150814	0.00374765	0	0.0160601	0	0	0.0285125	0.16	0.0842014	1.06097
TCGA-06-2558-01A-01R-1849-01	0.00251559	0.00191399	0	0.0127292	0	0.0873963	0	0.00304916	0	0	0.0169148	0.00782302	0.1467	0.192493	0.0117524	0.417852	0	0	0.0257665	0	0.0385032	0.0345912	0.016	0.254912	0.999735
TCGA-06-0882-01A-01R-1849-01	0.00216013	0.00193214	0	0.0371593	0	0.16359	0	0.00898952	0	0	0.0422327	0.0215145	0.280519	0	0.00831121	0.384325	0	0.000760972	0.0237424	0	0.0109694	0.0137938	0.16	0.0843348	1.064
TCGA-14-1402-02A-01R-2005-01	0.00144989	0	0.00680158	0.0833269	0	0.115547	0.0292695	0.00473317	0	0.0407015	0	0	0.250103	0	0.0298994	0.390248	0	0.00738351	0	0.0191156	0	0.0214217	0.077	0.130934	1.04212
TCGA-06-5858-01A-01R-1849-01	0	0.00230705	0	0	0	0.0659094	0	0.0111221	0.00502128	0.0185095	0	0.00927451	0.134584	0.268903	0.0261772	0.375854	0	0	0	0.0578261	0.00288567	0.0216266	0.02	0.239201	1.01514
TCGA-HT-7854-01A-11R-2256-07	0.0196348	0	0	0.00513216	0	0.0371221	0	0.0186977	0	0	0	0.0254005	0.266764	0	0.022716	0.290362	0	0.000981237	0	0.227703	0.0835909	0.00189533	0.03	0.20305	1.02312
TCGA-DU-6542-01A-11R-1896-07	0	0.0062458	0.00183411	0	0	0.14216	0	0.00296919	0	0	0.063708	0.0131072	0.254403	0	0.00871063	0.364716	0	0	0.123511	0	0	0.0186344	0.049	0.158652	1.02596
TCGA-DU-6404-02B-11R-A36H-07	0	0.00413567	0.019515	0.153076	0	0.22319	0	0.0723634	0	0	0.0200467	0.020315	0.0447534	0.0214325	0.0091351	0.284076	0	0	0.127961	0	0	0	0.881	-0.0221685	1.09496
TCGA-VW-A7QS-01A-12R-A33Z-07	0.000815655	0	0	0	0	0.066652	0.00351838	0.0322773	0	0	0.0408083	0	0.00478072	0.120471	0.00350154	0.500069	0	0	0.218697	0	0.00772622	0.000682035	0.69	-0.00196823	1.11505
TCGA-16-0846-01A-01R-1850-01	0.00326315	0	0.000144043	0.019005	0	0.175659	0	0.0105373	0	0	0	0.0255059	0.106028	0	0.150388	0.444493	0.0028808	0	0	0.0513297	0.00949634	0.00126984	0.017	0.249515	0.995047
TCGA-14-0781-01B-01R-1849-01	0.0171595	0	0.00122132	0	0	0.203779	0.0155506	0	0.0190548	0	0.124877	0	0.220306	0	0.00239086	0.35115	0	0	0	0.0232142	0	0.0212962	0.534	0.0150464	1.08564
TCGA-06-0171-02A-11R-2005-01	0.022154	0	0	0.0412412	0	0.0163928	0.013498	0.00207759	0.000221773	0	0.0149407	0	0.213321	0	0.0116475	0.476774	0	0.00428231	0	0.0440543	0	0.139394	0.005	0.295212	0.983007
TCGA-DH-5140-01A-01R-1470-07	0	0.00651313	0	0.133106	0	0.245779	0	0.0300961	0.0158687	0	0.0850287	0.0304242	0.0760117	0.0743906	0.0102182	0.194728	0.00237506	0	0.0911716	0	0.00428929	0	0.397	0.0330401	1.07787
TCGA-HT-7601-01A-11R-2090-07	0.00353494	0	0.00130394	0.0300538	0	0.0557104	0.00527344	0	0.00811266	0	0.0131759	0.00335471	0.315003	0	0.0237417	0.463066	0	0	0.0776691	0	0	0	0	0.410748	0.915762
TCGA-DU-7298-01A-11R-2027-07	0	0.00330854	0.00163139	0	0	0.299286	0	0.0198764	0	0	0	0.0918138	0.148088	0	0.00810842	0.188151	0	0.00195799	0	0.118813	0.0917801	0.0271856	0.081	0.124949	1.03928
TCGA-S9-A7QX-01A-11R-A34F-07	0	0.00486845	0	0	0	0.154961	0	0.00368947	0.00466906	0	0.0668088	0.00952956	0.210562	0	0	0.444987	0	0	0.0915597	0	0.00411472	0.00424992	0.044	0.164156	1.02665
TCGA-HT-A4DV-01A-11R-A26U-07	0	0.0350411	0	0.125877	0	0.175324	0	0.0239351	0.00362562	0	0.106203	0.0237454	0.0936697	0	0.016698	0.185743	0.00181558	0	0.182077	0	0.013067	0.013178	0.391	0.034569	1.06877
TCGA-FG-A60J-01A-11R-A28M-07	0	0.0150879	0.00119783	0	0	0.17429	0	0.0318421	0	0	0	0.0954312	0.210313	0	0.00960145	0.277469	0	0	0	0.141367	0.0434001	0	0.03	0.200928	1.00947
TCGA-19-4065-02A-11R-2005-01	0	0.00146405	0	0.0441701	0	0.0509236	0	0.0369169	0	0	0.00891808	0.028997	0.18104	0.216367	0.0304859	0.39978	0	0	0.000516062	0	0.000421071	0	0.085	0.12241	1.06606
TCGA-06-0130-01A-01R-1849-01	0.00920435	0	0.0010319	0.0105179	0	0.191141	0	0	0.00398842	0.0413656	0	0.0275083	0.173675	0.000899217	0.11615	0.407442	0.00901945	0	0.00438594	0	0	0.00367046	0	0.428583	0.903375
TCGA-HT-8111-01A-11R-2404-07	0.00348915	0.02867	0	0.0468397	0	0.0783257	0.0145772	0	0.00347264	0	0.0655694	0	0.239517	0	0.0356202	0.326658	0.00148835	0	0.148045	0	0.00569693	0.00203035	0.057	0.15015	1.02337
TCGA-HT-7681-01A-11R-2403-07	0	0.00664954	0.00189838	0.101066	0	0.145854	0	0.0140984	0	0.00132994	0	0.0684707	0.369193	0	0.074258	0.167553	0	0	0	0.046745	0.00288363	0	0.132	0.0931956	1.05992
TCGA-HT-A616-01A-11R-A29R-07	0	0.0111417	0	0.0157204	0	0.0736214	0	0.00854863	0	0	0	0.0234963	0.424131	0	0.0188613	0.121574	0	0	0	0.267269	0.035637	0	0.305	0.0481831	1.11077
TCGA-DU-7019-01A-11R-2027-07	0	0.00287714	0.000670143	0.00652089	0	0.100473	0	0.0192026	0	0	0	0.0890515	0.22054	0	0.0874647	0.282579	0.00140353	0	0	0.112553	0.0683754	0.00828871	0.043	0.168217	1.02654
TCGA-HT-8113-01A-11R-2404-07	0.016796	0	0	0.365232	0	0.207442	0	0	0	0	0	0.0195545	0.0520991	0.0598863	0.00040722	0	0	0	0.0833617	0	0	0.195221	0.325	0.0442323	1.11097
TCGA-HT-7873-01B-11R-2403-07	0.0361087	0	0	0	0.0113092	0.0243998	0	0	0.00663475	0	0.0653151	0	0.406446	0	0	0.177063	0	0	0.128243	0	0	0.14448	0.114	0.101314	1.08066
TCGA-HW-8320-01A-11R-2404-07	0	0	0.000750067	0	0	0.0835157	0	0.0279707	0	0	0	0.0549518	0.382066	0	0.00183564	0.159458	0	0.000739713	0	0.215323	0.0506158	0.0227743	0.012	0.259895	0.997187
TCGA-HT-A74J-01A-12R-A32Q-07	0.0342995	0	0	0	0	0.115541	0	0	0.00760808	0	0	0.0860534	0.344172	0	0	0.165737	0	0	0	0.231902	0.0146873	0	0.166	0.0816081	1.08184
TCGA-DU-5872-02A-21R-A36H-07	0.0106775	0.013126	0	0.0593113	0	0.0786876	0.0111455	0.0461621	0.0213279	0.0245075	0	0.0441703	0.00369617	0.214643	0.0409117	0.306793	0.103289	0	0.0173255	0	0	0.00422644	0	0.517667	0.85704
TCGA-RY-A845-01A-11R-A36H-07	0.0285854	0	0	0	0	0.101967	0	0.0183851	0	0	0	0.0802517	0.493296	0	0	0.177688	0	0.00568518	0	0.0921586	0.00107171	0.000911356	0.112	0.102705	1.07398
TCGA-41-3915-01A-01R-1850-01	0.0117095	0.00211729	0	0.0400941	0	0.065558	0.0153949	0	0	0.0116268	0.00197749	0	0.121838	0.150456	0.0138559	0.45526	0	0	0	0.0255943	0	0.0845171	0.042	0.171954	1.04335
TCGA-P5-A736-01A-11R-A32Q-07	0.00403707	0.0035239	0.00107048	0.0491287	0	0.108535	0	0.0202816	0.017371	0	0	0.0748543	0.168358	0.113695	0.0499897	0.369032	0.00799637	0	0	0.0040948	0.00403859	0.00399326	0.027	0.212519	1.00744
TCGA-DU-6394-01A-11R-1708-07	0.00749189	0	0	0.00884872	0.00673543	0.0718118	0	0.00353249	0	0	0.149831	0	0.0387839	0.144669	0.0161655	0.297661	0.00845035	0	0.203144	0	0	0.0428745	0.222	0.0653544	1.06516
TCGA-14-1825-01A-01R-1850-01	0	0.000798173	0	0.0256099	0	0.175159	0	0.042727	0.0137158	0	0.112975	0.00215076	0.0828811	0.204345	0.0239007	0.264817	0	0	0.0443771	0	0	0.00654269	0.066	0.141323	1.03417
TCGA-HT-A74K-01A-11R-A32Q-07	0.0112946	0.0397301	0.0129358	0.0143826	0	0.0741621	0	0	0.00545358	0	0	0.0208599	0.201278	0	0.00576858	0.472893	0.00570855	0	0.130299	0.00492323	0	0.000311366	0.056	0.153304	1.03424
TCGA-TQ-A7RI-01A-11R-A33Z-07	0.0642049	0	0	0.0206526	0	0.0847268	0	0	0	0	0.0900564	0	0.348279	0.00560957	0.00645258	0.298942	0	0	0.0810766	0	0	0	0.258	0.0579016	1.07121
TCGA-DU-6400-01A-12R-1708-07	0.00100302	0.000442363	0	0.0989857	0	0.208784	0	0.0350595	0	0	0	0.134298	0.0678391	0.111694	0.0869713	0.173156	0.00661285	0	0	0.0461441	0	0.0290103	0.406	0.0316147	1.08897
TCGA-19-5960-01A-11R-1850-01	0.0116632	0	3.29696e-05	0.0330946	0	0.191473	0.000100184	0.121552	0	0	0	0.0443531	0.0456113	0	0.0229778	0.49873	0.0017272	0	0.0233661	0	0.00531868	0	0.34	0.0424185	1.08177
TCGA-06-2557-01A-01R-1849-01	0.0426611	0	0	0.0442214	0	0.0961614	0	0.0211069	0	0.0207409	0	0.0483781	0.203428	0	0.0726923	0.422742	0	0	0	0.0240629	0.00258608	0.00121894	0.019	0.245751	0.990979
TCGA-S9-A6WG-01A-11R-A33Z-07	0.0115228	0	0	0.0167751	0	0.128931	0	0.00130621	0	0	0	0.0584679	0.209257	0	0.0866949	0.0449786	0	0	0	0.374982	0.0108909	0.0561932	0.026	0.220388	1.03871
TCGA-S9-A6WQ-01A-12R-A34F-07	0.000664567	0.00294699	0	0.0018951	0	0.177936	0	0.0167183	0.0170662	0	0.0515401	0.0694501	0.289195	0	0.000546008	0.184876	0	0	0.176999	0	0.00451469	0.00565152	0.082	0.124546	1.03649
TCGA-HT-7606-01A-11R-2090-07	0.00422989	0.00256652	0	0	0	0.185085	0	0	0.000468919	0	0.0397472	0.0122711	0.0921522	0	0.0216604	0.444027	0.0147815	0	0.156202	0	0	0.0268082	0.28	0.0537383	1.06665
TCGA-HT-7470-01A-12R-2090-07	0.00347693	0.0172243	0	0.0383227	0	0.129241	0	0.0195282	0	0	0	0.0512666	0.38286	0	0.0101511	0.31804	0	0	0.0252192	0	0	0.00467038	0.222	0.0652522	1.07818
TCGA-HT-7468-01A-11R-2027-07	0	0.0126518	0	0.155042	0	0.16568	0	0	0	0	0.0726401	0	0.0682083	0	0.0722694	0.271644	0.00977731	0	0.149719	0	0.00476232	0.0176054	0.307	0.0478292	1.06092
TCGA-28-1747-01C-01R-1850-01	0.00515168	0	0.000730484	0.042857	0	0.200633	0	0	0.0105201	0	0.0281885	0.0538373	0.270757	0	0.0547661	0.228786	0	0.006043	0.0622467	0	0.0307632	0.00472027	0.116	0.100449	1.04422
TCGA-DU-A5TU-01A-11R-A28M-07	0	0.0223869	0.00224446	0.0244467	0.00460059	0.0556974	0.00416131	0	0	0	0.051297	0.00137162	0.369592	0.046174	0.00999728	0.385547	0	0	0.0129688	0	0	0.00951489	0.019	0.243547	1.00436
TCGA-HT-A618-01A-11R-A29R-07	0.00161784	0.0118897	0	0	0	0.23385	0	0.00681135	0.00352788	0	0.101448	0.00537172	0.386273	0	0.00717068	0.183733	0	0	0	0.0435587	0.00672383	0.0080237	0.033	0.186657	1.01852
TCGA-P5-A5F2-01A-11R-A28M-07	0.00445757	0.0152726	0	0.0162738	0	0.0642237	0	0.0407579	0	0	0	0.0519001	0.396099	0	0	0.23063	0	0.0012275	0	0.165732	0.0134255	0	0.087	0.120312	1.05989
TCGA-FG-A70Y-01A-12R-A34R-07	0.00342119	0.0064982	0.000155486	0	0	0.125744	0	0	0.00482976	0	0.0597683	0.00871303	0.347744	0	0.000851942	0.373587	0	0	0.0650904	0	0.0012908	0.00230587	0.047	0.160861	1.03498
TCGA-QH-A6CY-01A-11R-A32Q-07	0.0138475	0	0	0.0265673	0	0.0846257	0	0.0540366	0	0	0	0.0827073	0.218783	0	0.0436487	0.245994	0	0	0	0.205494	0.024296	0	0.335	0.0431231	1.08572
TCGA-WY-A85A-01A-21R-A36H-07	0	0.00943062	0.00221635	0	0.00646551	0.0314471	0	0	0	0	0	0.0412578	0.403013	0	0.0405297	0.23334	0	0	0	0.182481	0.0498192	0	0.28	0.0537651	1.10042
TCGA-VM-A8CD-01A-11R-A36H-07	0	0.000824912	0.00809834	0	0	0.213538	0	0.0179104	0	0	0.0102304	0.0178116	0.126735	0	0.109883	0.362923	0.0071283	0	0	0.0303399	0.0807264	0.0138514	0.424	0.0289671	1.07881
TCGA-E1-5303-01A-01R-1470-07	0.00360356	0.000897872	0.000490201	0	0	0.224607	0	0.018621	0	0	0.0228619	0.0755772	0.436959	0	0	0.139724	0	0	0	0.0250712	0.0515872	0	0.027	0.215592	1.01074
TCGA-HT-7482-01A-11R-2027-07	0.000844498	0.00250959	0.000285578	0	0	0.101048	0	0.0184432	0	0	0	0.0427537	0.543922	0	0	0.149787	0	0.0107677	0	0.103357	0.00899424	0.0172882	0.032	0.194565	1.03796
TCGA-FG-A4MX-01A-11R-A26U-07	0	0.0062837	0.00261984	0.0317646	0.0352924	0	0	0	0	0	0.0140713	0.0241838	0.297409	0	0.00470683	0.345559	0	0	0	0.149824	0.0882849	0	0.347	0.0414038	1.09483
TCGA-TM-A7C4-01A-11R-A32Q-07	0	0.060626	0.0177943	0	0	0.261875	0	0	0	0	0	0.0537363	0.325849	0.0281933	0.0188451	0.0806473	0	0	0.15024	0	0.00219335	0	0.486	0.0195314	1.07277
TCGA-28-5220-01A-01R-1850-01	0.00295147	0	0	0.0240143	0	0.0909975	0	0	0	0	0.0278736	0.00927473	0.244013	0	0.0444578	0.436849	0.0012921	0	0.108136	0	0	0.0101408	0.019	0.244441	0.993507
TCGA-DB-5274-01A-01R-1470-07	0.00444961	0.0154118	0	0.031823	0	0.0439566	0	0.0678294	0	0.00424256	0	0.0753803	0.172863	0.0467031	0.0188027	0.398711	0.000697215	0	0	0.103572	0.00921126	0.00634623	0.007	0.283015	0.975202
TCGA-RY-A843-01A-11R-A36H-07	0	0.000812803	0.000650092	0.028307	0	0.113938	0	0.0134423	0	0	0	0.0136874	0.0743575	0	0.000630458	0.581935	0	0	0.159853	0	0.0123859	0	0.179	0.0784313	1.07582
TCGA-S9-A7IX-01A-12R-A34F-07	0.00119921	0.00588815	0.00152059	0	0	0.228539	0	0.0111523	0.0149716	0	0.155009	0.0133554	0.277677	0	0.0171784	0.21112	0.00106835	0	0	0.0434454	0.00165033	0.016225	0.326	0.0440218	1.07534
TCGA-HT-7882-01A-11R-2403-07	0.00972723	0	0.00136378	0.0578866	0	0.0686213	0	0.0229807	0	0	0	0.0424888	0.0665654	0.0521653	0.0274511	0.411713	0	0.00435131	0	0.183503	0	0.051183	0.033	0.189912	1.02443
TCGA-QH-A6CZ-01A-11R-A32Q-07	0	0.00875589	0	0.0276879	0	0.0911638	0	0.00663205	0	0	0.00721851	0.0208243	0.474746	0	0	0.183499	0	0	0	0.127	0.0524726	0	0.225	0.0649073	1.09084
TCGA-FG-A87N-01A-11R-A36H-07	0.0336857	0	0	0.0517678	0	0.147064	0	0.0122303	0	0	0.082686	0.0254731	0.230021	0	0	0.354466	0	0	0.0526432	0	0	0.00996258	0.365	0.0386319	1.07349
TCGA-HT-7877-01A-11R-2403-07	0.0357527	0	0	0.00150577	0.0287001	0.0473716	0.0040313	0	0	0	0.0432727	0	0.444995	0	0.038681	0.12972	0	0	0.0167786	0	0	0.209191	0.434	0.0268648	1.14342
TCGA-S9-A6WD-01A-12R-A33Z-07	0	0.00458581	0.00190704	0	0	0.163401	0	0.0315551	0	0	0	0.0433377	0.361188	0	0.0355292	0.356086	0	0.00240968	0	0	0	0	0.11	0.104649	1.06266
TCGA-QH-A6CS-01A-11R-A31N-07	0.0152099	0	0.00180026	0	0	0.175971	0	0.0180345	0	0	0	0.0715843	0.202582	0	0.0390257	0.16754	0	0	0	0.136867	0.156272	0.0151149	0.369	0.0379469	1.07477
TCGA-P5-A77W-01A-11R-A32Q-07	0.0503117	0	0	0.0165795	0	0.0783341	0	0.0261657	0	0	0.0288195	0.00406587	0.12235	0.0546862	0.0205084	0.478458	0	0	0.119721	0	0	0	0.798	-0.0127713	1.10235
TCGA-DB-A4XG-01A-11R-A27Q-07	0	0.0125978	0	0	0.0346083	0.190377	0	0.104046	0	0	0	0.13003	0.191845	0	0.00191666	0.266565	0	0	0.0564122	0	0.0116026	0	0.426	0.028333	1.07864
TCGA-DB-A64L-01A-11R-A29R-07	0.0467266	0	0	0.0639294	0	0.0635916	0	0.0186216	0	0	0.0111311	0.0683449	0.221953	0.0278635	0.0291011	0.177713	0	0	0	0.101832	0	0.169192	0.072	0.136292	1.04798
TCGA-VM-A8CF-01A-11R-A36H-07	0	0.014618	0	0.0124877	0	0.0641505	0	0.003934	0.00246665	0	0.0118441	0.0284599	0.199023	0	0	0.629077	0	0.000917101	0.0330226	0	0	0	0.008	0.277722	0.994243
TCGA-TM-A7C3-01A-11R-A32Q-07	0.0507022	0	0	0.0511333	0	0.113861	0	0.014123	0	0	0	0.0803252	0.0916913	0	0.0960975	0.3624	0	0	0.139666	0	0	0	0.514	0.0174092	1.07665
TCGA-CS-6667-01A-12R-2027-07	0.0124896	0	0	0	0	0.115912	0	0	0	0	0.0548923	0.0337237	0.334249	0	0.038431	0.284204	0	0	0.0730836	0	0	0.0530152	0.2	0.072454	1.06986
TCGA-CS-6666-01A-11R-1896-07	0.00650415	0.00224054	0	0	0	0.246167	0	0	0.00102515	0	0.0700836	0.037703	0.096675	0.142166	0.0448551	0.284039	0.00195901	0	0.0448	0	0	0.0217828	0.123	0.0978391	1.04857
TCGA-DU-A5TR-01A-11R-A28M-07	0.0422196	0	0.00640111	0.11421	0	0.0452439	0	0.00644708	0	0	0	0.0966392	0.348707	0	0.0109596	0.23968	0	0	0	0.045718	0.0437737	0	0.005	0.293999	0.969232
TCGA-VM-A8C9-01A-11R-A36H-07	0.00125855	0.0268849	0	0.150537	0	0.132264	0	0	0.00303058	0	0	0.0354659	0.138756	0	0.00437485	0.382632	0	0.00660942	0.115482	0	0	0.00270421	0.02	0.235877	0.98831
TCGA-RY-A83Z-01A-11R-A36H-07	0.0465163	0	0	0	0	0.217984	0	0	0.00801768	0	0.0306294	0.0146136	0.374372	0	0	0.294593	0	0	0	0.00705036	0	0.00622301	0.052	0.156653	1.03506
TCGA-F6-A8O3-01A-11R-A36H-07	0.00305052	0.0108614	0	0.0376732	0	0.0596216	0	0.0091991	0	0	0	0.0561288	0.275973	0	0.0320568	0.384175	0	0	0	0.13126	0	0	0.695	-0.00227212	1.11079
TCGA-QH-A6X5-01A-12R-A32Q-07	0	0.0328478	0.00642293	0.0505073	0	0.0703458	0	0	0.0318979	0	0.133505	0	0.270725	0	0.00809117	0.221622	0	0	0.159684	0	0	0.0143497	0.259	0.0578222	1.06007
TCGA-CS-6186-01A-12R-2027-07	0	4.55251e-05	0.00245571	0	0	0.198401	0	0	0	0	0.0598187	0.0372289	0.141209	0	0.0629061	0.403711	0	0	0.0754021	0	0.0137138	0.00510839	0.392	0.0342289	1.0736
TCGA-02-0055-01A-01R-1849-01	0	0.0029017	0.00100424	0.0175003	0	0.169298	0	0	0	0	0.0239954	0.0112479	0.292319	0.0295164	0.0163659	0.288727	0	0	0	0.10076	0	0.0463638	0.071	0.136926	1.04173
TCGA-02-2483-01A-01R-1849-01	0.00298053	0	4.81829e-05	0.0126373	0	0.0606062	0	0.0162817	0	0	0	0.0320385	0.196098	0.0993129	0.0410576	0.419231	0	0	0	0.0619148	0.0378901	0.0199033	0.004	0.307782	0.968593
TCGA-76-4925-01A-01R-1850-01	0.000573237	0.00493957	0	0.0693859	0	0.188355	0	0.0080131	0.0023156	0	0.0405438	0.023112	0.034852	0.269242	0.00424651	0.304141	0	0	0	0.0358869	0	0.0143936	0.101	0.111991	1.06238
TCGA-DB-A64V-01A-11R-A29R-07	0	0	0	0.0586136	0	0.0881317	0	0	0	0	0	0.0421124	0.195606	0.0398497	0.0289948	0.546604	0	0	8.77741e-05	0	0	0	0.02	0.241775	1.00627
TCGA-QH-A65R-01A-21R-A31N-07	0	0.0386486	0.00932805	0	0	0.094557	0	0.0509063	0	0	0.000272728	0.0337284	0	0.0716459	0.0178385	0.338997	0.00138677	0	0	0.329006	0.00284981	0.0108352	0.077	0.131894	1.07297
TCGA-F6-A8O4-01A-11R-A36H-07	0	0.00499766	0	0.008683	0	0.171908	0	0.013935	0	0	0	0.0971922	0.129103	0	0.000323904	0.270746	0	0	0	0.295054	0.00583421	0.00222344	0.351	0.0410102	1.10945
TCGA-CS-6188-01A-11R-1896-07	0.00249317	0.00954868	0	0	0	0.119316	0	0.0128823	0.018609	0.0128231	0	0.0293564	0	0.359911	0.00744203	0.397419	0	0	0.0274675	0	0	0.00273118	0.067	0.138491	1.0765
TCGA-HW-8319-01A-11R-2404-07	0	0.00894125	0	0	0	0.28069	0	0.0609397	0.000430915	0	0.0424431	0.0372931	0.334453	0	0.00258001	0.217449	0	0	0	0.0120784	0.00270124	0	0.167	0.0811189	1.06358
TCGA-HT-7688-01A-11R-2256-07	0.0148799	0	0	0.0458101	0	0.0589134	0	0.0473177	0	0	0	0.0660625	0.207849	0.0739445	0.0468092	0.124989	0	0	0	0.1848	0.112091	0.0165343	0.218	0.0667782	1.07041
TCGA-28-2499-01A-01R-1850-01	0.00289935	0	0	0.0637113	0	0.128869	0	0.0081077	0.029132	0	0.0552702	0.0102664	0.11425	0	0.0200454	0.430392	0	0	0.125688	0	0	0.0113673	0.302	0.0487358	1.06691
TCGA-HW-7487-01A-11R-2027-07	0	0.00482212	0.000494191	0.0640206	0	0.252986	0	0.0244998	0	0	0	0.0535795	0.052199	0	0.0604183	0.280149	0.00312223	0	0.0906503	0	0	0.113059	0.393	0.0338843	1.07146
TCGA-QH-A870-01A-11R-A36H-07	0.0461762	0	0	0.0121729	0	0.0902947	0	0	0	0	0	0.0454898	0.384907	0	0.00759361	0.327465	0	0.00697372	0	0.067479	0.011448	0	0.138	0.0918824	1.07031
TCGA-CS-5394-01A-01R-1470-07	0.0320195	0	0	0.0204846	0	0.141071	0	0	0	0	0.106401	0	0.0292227	0.106158	0.0191974	0.247782	0	0	0.294539	0	0	0.00312476	0.887	-0.0228086	1.09657
TCGA-DU-A7T8-01A-21R-A34R-07	0	0.00116227	0.00223544	0	0	0.165569	0	0.0213902	0	0	0	0.0836005	0.273122	0	0.0973861	0.135368	0	0	0	0.171439	0.0387973	0.00993124	0.077	0.130927	1.04631
TCGA-TM-A84J-01A-11R-A36H-07	0.283509	0	0.0418896	0.0391212	0	0.103942	0	0.0442205	0.00916917	0	0.00222929	0.0661336	0.031834	0.310873	0.000590359	0.0267775	0	0	0	0.0397112	0	0	0.02	0.241459	1.00344
TCGA-HT-7603-01A-21R-2090-07	0	0.00954899	0.0121308	0	0	0.170614	0	0.0378552	0	0	0.0122123	0.0487913	0.368203	0.0183363	0	0.110348	0	0.00427117	0.13901	0	0.0585469	0.0101322	0.313	0.0461847	1.06967
TCGA-HW-7491-01A-11R-2027-07	0.0392741	0	0	0	0	0.159056	1.06605e-05	0.00136765	0	0	0.134731	0	0.0365508	0.130886	0.0119081	0.0496159	0	0	0.172142	0	0	0.264458	0.806	-0.0134723	1.11713
TCGA-HW-7486-01A-11R-2027-07	0.0394658	0	0	0	0	0.140354	0	0.00281856	0.00590033	0	0.0235132	0.0349643	0.467076	0	0.0193507	0.214342	0	0	0.0393884	0	0	0.0128265	0.032	0.193533	1.02385
TCGA-P5-A5EU-01A-11R-A27Q-07	0	0.00638576	0	0.00878593	0	0.141227	0	0.00500557	0	0	0.0279977	0.0451546	0.310113	0.00891477	0.0477265	0.29731	0	0.00590988	0.0670464	0	0.0244675	0.00395528	0.032	0.194051	1.01094
TCGA-DB-A4XF-01A-11R-A27Q-07	0	0.0028894	0	0.0405449	0	0.0928509	0	0.0106509	0	0	0.0200624	0.0386025	0.133802	0	0.0160863	0.442686	0	0	0.200381	0	0.00144333	0	0.271	0.0556095	1.07037
TCGA-32-1982-01A-01R-1850-01	0.0197388	0	0.00160452	0.0439046	0	0.156396	0	0.0137859	0	0.0243148	0	0.0765815	0.126248	0	0.0383116	0.354862	0	0	0	0.0873477	0.036116	0.020788	0.26	0.0575721	1.06672
TCGA-28-2509-01A-01R-1850-01	0	0.0382138	0.00535246	0.0116753	0	0.12034	0	0.00309935	0	0	0.0771897	0.00652048	0.347113	0	0	0.244011	0.0111017	0.0155122	0.102486	0	0.00843204	0.00895325	0.642	0.00277524	1.08786
TCGA-06-0125-01A-01R-1849-01	0	0.00216368	0	0.0170247	0	0.0114624	0	0.0462477	0	0	0.0438843	0	0.0940132	0.359462	0.0407129	0.338609	0	0	0.0220071	0	0.00485952	0.0195536	0.079	0.127016	1.0802
TCGA-06-0158-01A-01R-1849-01	0	0.0298406	0	0	0	0.116097	0	0.0277574	0.0389325	0	0.0505065	0.00901045	0.0347234	0.346336	0.00848078	0.312062	0	0	0.00437686	0	0	0.0218767	0.051	0.157309	1.05232
TCGA-14-0789-01A-01R-1849-01	0.00234952	0.00537286	0	0.0343989	0	0.0815112	0	0.0238736	0.0317675	0	0.162911	0	0.0729329	0.26072	0.00230816	0.167381	0	0	0	0.129774	0.00777796	0.0169212	0.142	0.0899246	1.06844
TCGA-14-1034-02B-01R-2005-01	0.00177964	0.00362036	0.00172719	0	0	0.31123	0	0.0311459	0.0162943	0	0.140601	0.0662938	0.0780995	0.0905505	0	0.144482	0	0	0.0939204	0	2.1958e-05	0.020233	0.412	0.0308254	1.08402
TCGA-VM-A8CB-01A-11R-A36H-07	0.0103395	0.00084378	0	0	0	0.208651	0	0.0228132	0.0751813	0	0.0971182	0.0810163	0.119559	0.00124835	0.0180531	0.272695	0.00327921	0	0.0615118	0	0	0.0276902	0.51	0.0181354	1.08234
TCGA-HT-7856-01A-11R-2403-07	0.073669	0	0	0.0254022	0	0.230501	0	0	0.0322569	0	0.0017426	0.0644483	0.192984	0.0428897	0.0621435	0.204643	0	0	0.0261679	0	0.019843	0.0233087	0.397	0.0331262	1.06704
TCGA-16-1045-01B-01R-1850-01	0.00985602	0	0	0.0232358	0	0.10367	0	0	0.0103235	0	0.063367	0	0.123644	0	0.0310868	0.566263	0	0	0.0567798	0	0	0.0117737	0.274	0.0553244	1.08462
TCGA-76-4926-01B-01R-1850-01	0	0.00325724	0	0.040242	0	0.136293	0	0.0281013	0.0223339	0	0.0129702	0.0286311	0.225671	0.0230681	0.00530809	0.327481	0	0	0.133782	0	0	0.0128613	0.157	0.0853459	1.0516
TCGA-HW-A5KL-01A-11R-A27Q-07	0.00223688	0	0.00421552	0.0200222	0	0.0871839	0	0.00155337	0.00260326	0	0.0476622	0	0.226787	0.00730317	0.00966472	0.275126	0	0	0.309632	0	0	0.00600999	0.11	0.103879	1.05345
TCGA-TM-A7CF-02A-11R-A32Q-07	0.0155229	0	0	0	0	0.131826	0	0	0.0345543	0	0.165946	0.00209695	0.260734	0	0	0.25436	0	0	0.0962829	0	0.038676	0	0.68	-0.000485864	1.08551
TCGA-19-1389-02A-21R-2005-01	0	0.0317072	0	0	0	0.119821	0.0175055	0.00623527	0.00412673	0	0.0218939	0	0.241883	0.0877758	0.0131138	0.36009	0	0	0	0.0774167	0.00684225	0.011589	0.299	0.0498249	1.08069
TCGA-S9-A6WH-01A-12R-A33Z-07	0.0653612	0	0	0.00334095	0	0.0800139	0	0.0233097	2.59567e-05	0	0	0.172239	0.30578	0	0	0.307638	0	0.000207813	0	0.00933819	0	0.0327457	0.496	0.0190945	1.10397
TCGA-WY-A85B-01A-11R-A36H-07	0.00207039	0	0.00222548	0.0225028	0	0.101139	0	0.00616131	0	0	0	0.0530886	0.370996	0	0.00236395	0.407663	0	0	0	0.0295754	0.00221366	0	0.003	0.310309	0.970163
TCGA-TM-A84R-01A-21R-A36H-07	0	0.020757	0	0	0	0.24676	0	0	0	0	0	0.102124	0.341842	0.112188	0.0337343	0.0149861	0	0	0.127608	0	0	0	0.52	0.0166565	1.0819
TCGA-DU-A76L-01A-11R-A32Q-07	0.0202246	0	0	0	0	0.129427	0	0.0267752	0.0136533	0	0.00095931	0.064382	0.0320581	0.393543	0.0159948	0.163913	0	0	0	0.102678	0.0133343	0.0230562	0.008	0.278088	0.99209
TCGA-CS-4942-01A-01R-1470-07	0.0342955	0	0	0.0103004	0	0.0918395	0	0	0	0	0.00874861	0.00124242	0.459838	0	0.0134401	0.284339	0	0.00624011	0.0759837	0	0.0137325	0	0.02	0.241656	1.00387
TCGA-S9-A6TY-01A-12R-A32Q-07	0	0.00175339	0	0	0	0.201463	0	0.0581138	0	0	0	0.0750327	0.0668319	0.150144	0	0.0906599	0	0	0.356001	0	0	0	0.953	-0.0337879	1.11399
TCGA-QH-A86X-01A-11R-A36H-07	0	0	0.0099089	0.114134	0	0.0808705	0	0.00192565	0	0	0	0.033925	0.0436031	0	0.0276557	0.56112	0	0	0	0.126857	0	0	0.402	0.0321044	1.09966
TCGA-DU-7290-01A-11R-2027-07	0.00754887	0	0	0.0138346	0	0.119657	0	0.017849	0	0	0	0.05264	0.398467	0	0.0288394	0.142232	0	0	0	0.0602277	0.158703	0	0.253	0.0590884	1.07829
TCGA-QH-A6XC-01A-12R-A32Q-07	0.00214903	0	0	0.00926287	0	0.254378	0	0.027985	0.0257472	0	0.0446888	0.0556097	0.0419442	0.0635728	0.120134	0.107455	0.010018	0	0.228017	0	0	0.00903848	0.341	0.0420535	1.07153
TCGA-TM-A84T-01A-11R-A36H-07	0.00177638	0.00183864	0	0.0233418	0	0.101758	0	0	0.0023218	0	0.0715198	0	0.347035	0	0.00390422	0.318212	0	0	0.128292	0	0	0	0.06	0.147411	1.03587
TCGA-HW-8321-01A-11R-2404-07	0.0152243	0	0.00195715	0.0123353	0	0.110102	0	0.0141299	0	0	0.00917616	0.0634857	0.208756	0	0.0203491	0.189337	0	0.0102836	0	0.300724	0.00447147	0.0396682	0.007	0.287058	0.984754
TCGA-R8-A6MK-01A-11R-A32Q-07	0.0167947	0	0	0	0	0.113603	0	0.0154688	0.00472132	0	0.0604859	0.023152	0.441842	0	0	0.23868	0	0.00632096	0.0789306	0	0	0	0.074	0.134971	1.04736
TCGA-HT-7902-01A-12R-2403-07	0.0637994	0	0	0.0686378	0	0.123903	0	4.01813e-05	0	0	0.0982158	0.0452076	0.266562	0	0.0297225	0.165435	0	0	0.101074	0	0.000583512	0.0368193	0.559	0.0125813	1.07907
TCGA-DU-A7TG-01A-21R-A34R-07	0	0	0	0.0106629	0	0.0261175	0	0.0301423	0	0	0	0.0411236	0.399899	0.018864	0.015886	0	0	0	0	0.218344	0.180462	0.0584992	0.086	0.121107	1.07867
TCGA-TQ-A7RJ-01A-11R-A33Z-07	0.0407975	0	0	0	0	0.128422	0	0	0.000982319	0	0	0.0401139	0.518021	0	0	0.271664	0	0	0	0	0	0	0.032	0.195771	1.03608
TCGA-FN-7833-01A-11R-2090-07	0.00449019	0	0.00202946	0	0	0.17286	0	0.0103755	0.00324969	0	0	0.0607693	0.264376	0	0.0396067	0.174252	0	0	0	0.233226	0.0248066	0.00995826	0.006	0.292043	0.973759
TCGA-RY-A83Y-01A-11R-A36H-07	0	0.00775294	0.00391457	0.076497	0	0.113387	0	0.00332885	0.00729372	0	0	0.0753063	0.0341227	0	0.0118914	0.642273	0	0	0	0.0189624	0	0.0052703	0.076	0.132375	1.06128
TCGA-KT-A74X-01A-11R-A32Q-07	0	0.0087096	0.000765265	0.106656	0	0.068565	0	0	0	0	0.0256182	0.015437	0.0126313	0	0.0258616	0.65448	0.00812901	0	0.065852	0	0	0.00729503	0.308	0.0472074	1.09809
TCGA-TM-A84M-01A-11R-A36H-07	0	0.00337097	0	0.00201699	0	0.0345355	0	0.0855202	0	0	0	0.0601886	0.00946328	0	0	0.401138	0	0	0	0.284219	0.119548	0	0.411	0.0308486	1.11863
TCGA-06-2564-01A-01R-1849-01	0.00430216	0.00305702	0	0.0458166	0	0.189408	0	0.0125394	0.0126533	0	0.0920877	0.0326761	0.142188	0.131539	0.00251765	0.190703	0.00344836	0	0.10006	0	0.0108911	0.0261123	0.186	0.0766801	1.05208
TCGA-27-1835-01A-01R-1850-01	0.0118872	0	0	0.00461725	0	0.131579	0	0.0276783	0.0197369	0	0	0.0512979	0	0.288684	0.0616995	0.381116	0	0	0.0174611	0	0	0.00424328	0.152	0.0869465	1.08497
TCGA-27-2524-01A-01R-1850-01	0.00241302	0	0.00318348	0	0	0.0354273	0.0011624	0.0425705	0.0158437	0.0379915	0.071342	0	0	0.504714	0.00518713	0.18248	0	0	0	0.0887703	0.00413612	0.00477881	0.008	0.278171	1.0111
TCGA-14-1829-01A-01R-1850-01	0.0248758	0	0.0010433	0.0187638	0	0.108206	0	0.00742515	0	0.00499955	0.00837643	0	0.329898	0	0.0219357	0.409346	0	0.00190747	0	0.00908536	0.0520099	0.00212784	0.041	0.177148	1.03168
TCGA-76-4932-01A-01R-1850-01	0	0.0021109	0	0	0	0.111713	0	0	0.0190296	0	0.0112123	0.0362287	0.282462	0.0212889	0.0221	0.43254	0	0	0.0356106	0	0.0210622	0.00464145	0.39	0.0348771	1.09351
TCGA-06-0190-01A-01R-1849-01	0	0.0024881	0.000251023	0	0	0.0679398	0	0.0311158	0.000117648	0.0358598	0	0.00858931	0.0522601	0.35535	0.0102586	0.285423	0	0	0	0.11894	0	0.0314057	0.077	0.130444	1.07695
TCGA-06-0645-01A-01R-1849-01	0.00478797	0.000534323	0.00118668	0	0	0.124492	0.00297468	0	0.0118193	0	0.0561039	0	0.229235	0.042043	0.0117536	0.359518	0	0	0	0.0969584	0.0396633	0.01893	0.28	0.0537639	1.07592
TCGA-CS-6669-01A-11R-1896-07	0	0.0357878	0	0.153791	0	0.202484	0	0	0	0	0	0.0406018	0.000818661	0.129657	0	0.0854199	0	0	0.341979	0	0.00946174	0	0.746	-0.0078186	1.1054
TCGA-TQ-A7RQ-01A-11R-A33Z-07	0	0.0131192	0	0.0643588	0	0.0186865	0	0.0488043	0	0	0	0.0412115	0.178182	0	0	0.311752	0	0.00141045	0	0.281996	0.04048	0	0.213	0.068246	1.09105
TCGA-EZ-7264-01A-11R-2027-07	0	0.032452	0	0.0107527	0	0.191267	0	0.0352445	0	0	0.00983149	0	0.257836	0	0.0374484	0.337727	0	0	0	0.0737525	0.0136879	0	0.746	-0.00798432	1.09365
TCGA-S9-A7R2-01A-21R-A34R-07	0.000230208	0.0028862	0.0014445	0.064119	0	0.0867071	0	0	0	0	0.00124226	0.0223292	0.266637	0	0.00989714	0.455932	0	0	0.0885753	0	0	0	0.032	0.191558	1.02056
TCGA-TQ-A7RO-01A-11R-A33Z-07	0.031491	0	0.00936995	0	0	0.467692	0	0.0247017	0	0	0.0291202	0.0777068	0.112036	0	0.0455932	0.152789	0	0	0	0	0.00942585	0.0400739	0.117	0.100206	1.05979
TCGA-TM-A84I-01A-11R-A36H-07	0.0752888	0	0.0097606	0.0551505	0	0.136395	0	0.0102717	0	0	0	0.0491295	0.179579	0	0.0125357	0.388292	0	0	0	0.0812588	0.00233905	0	0.272	0.0555862	1.06697
TCGA-QH-A6X4-01A-51R-A32Q-07	0.0857399	0	0	0	0	0.110608	0	0.0426808	0	0	0.092881	0.0272093	0.262074	0	0	0.272164	0	0	0.10574	0	0.0009031	0	0.484	0.0199681	1.07328
TCGA-DU-7301-01A-11R-2090-07	0	0.000984671	0	0	0	0.131126	0	0.00174435	0	0	0.0355123	0.00511288	0.229076	0	0.00487541	0.548121	0	0.00724614	0	0.031708	0	0.00449309	0.027	0.220145	1.01667
TCGA-FG-A4MT-01A-11R-A26U-07	0.0251691	0	0	0	0.00987956	0.076974	0	0.00119608	0	0	0	0.0758673	0.294218	0	0.00116056	0.490759	0	0	0	0.0247765	0	0	0.11	0.103695	1.07386
TCGA-FG-7643-01A-11R-2090-07	0	0.00475747	0.00400915	0.145718	0	0.256951	0	0.0455189	0.00143953	0	0	0.0131861	0.0535407	0.0921796	0.0292719	0.0455071	0	0	0.266396	0	0	0.0415257	0.393	0.0339942	1.0801
TCGA-19-1787-01B-01R-1850-01	0.00528585	0.00481646	0	0.0111615	0	0.106598	0	0.00567204	0	0	0.0221717	0	0.0488939	0.288875	0.0792576	0.376944	0	0	0.0439111	0	0.0032829	0.00313009	0.03	0.203054	1.02974
TCGA-DB-A75P-01A-11R-A32Q-07	0.00763609	0	0.00203278	0.0908982	0	0.213681	0	0.0211683	0.00291643	0	0	0.0888395	0.0355127	0.0294705	0.0108065	0.248882	0.00271668	0	0.230617	0	0.00758415	0.00723821	0.403	0.0320578	1.07343
TCGA-TQ-A8XE-01A-11R-A36H-07	0	0	0	0	0	0.127936	0	0.00529078	0	0	0	0.0426904	0.360864	0	0	0.211271	0	0.00596783	0	0.222453	0.0204081	0.00311919	0.077	0.130246	1.0588
TCGA-DU-7299-01A-21R-2027-07	0	0.000479008	0	0.0230858	0	0.112131	0	0.0131848	0.00191345	0	0.0700166	0	0.288839	0	0.0017531	0.274287	0	0	0.210449	0	0.00225111	0.00160933	0.192	0.075421	1.05971
TCGA-DU-7006-01A-11R-2027-07	0	0.00505485	0	0.0542998	0	0.0384336	0.00756113	0	0.00457712	0	0	0	0.385919	0	0.00566559	0.372156	0	0	0.119521	0	0	0.00681184	0.459	0.0232133	1.10626
TCGA-HT-A4DS-01A-11R-A26U-07	0	0.00290815	0	0.042079	0	0.207715	0	0.0182388	0.00601535	0	0	0.0835102	0.0718144	0	0.0372298	0.43185	0.00172776	0	0.091158	0	0.00360843	0.0021453	0.14	0.0909491	1.05248
TCGA-DU-6405-01A-11R-1708-07	0.000387166	0.0170811	0.00578282	0.0238482	0	0.283723	0	0.0299077	0.0594134	0	0.0935005	0.0554669	0.105879	0	0.0277588	0.254401	0.00981039	0	0	0.015446	0.00462536	0.0129687	0.598	0.00776156	1.09079
TCGA-S9-A7J0-01A-11R-A34F-07	0	0.00670715	0	0.0132423	0	0.267733	0	0.00646123	0.0262125	0	0.0337112	0.0755882	0.10262	0	0	0.301232	0.00392921	0.00198318	0.141497	0	0.0190838	0	0.431	0.0273729	1.07165
TCGA-06-0745-01A-01R-1849-01	0.0025455	0.000969971	0	0.0385892	0	0.0923582	0	0.0232175	0.0170888	0	0.0207528	0.0217871	0.0474426	0.205066	0.0177665	0.435102	0	0	0	0.0549459	0.000674163	0.021694	0.002	0.353331	0.947172
TCGA-12-5295-01A-01R-1849-01	0.00443668	0	0.000575141	0.063476	0	0.172513	0.00476445	0	0	0.0207557	0.00276115	0	0.100493	0	0.0286366	0.550788	0	0	0.0381	0	0.0127002	0	0.317	0.0455339	1.08563
TCGA-27-1831-01A-01R-1850-01	0.00173893	0.0016688	0.00181117	0.0135551	0	0.194465	0	0	0	0.0224739	0	0.0876804	0.161373	0.00132462	0.0450508	0.439246	0	0	0.0167345	0	0.0112301	0.00164812	0.066	0.141693	1.03801
TCGA-27-1832-01A-01R-1850-01	0.00875004	0.0103124	0.000555077	0.0126114	0	0.138455	0	0	0.0134483	0.0460958	0	0	0.310862	0	0.033907	0.340673	0	0	0.0765662	0	0	0.00776394	0.45	0.0240757	1.08622
TCGA-06-0132-01A-02R-1849-01	0.012987	0	0	0.042716	0	0.0473076	0.00953414	0	0	0	0.0113521	0	0.238335	0	0.0372017	0.570455	0	0	0.0183188	0	0	0.0117931	0.027	0.213624	1.02462
TCGA-27-1834-01A-01R-1850-01	0.00163381	0.0012391	0	0.0571159	0	0.165623	0	0.00092348	0.0144276	0	0.0149007	0.0118297	0.283374	0	0.0460073	0.345743	0	0.00143925	0.0353432	0	0.0112681	0.00913215	0.031	0.197269	1.01097
TCGA-27-2526-01A-01R-1850-01	0	0.0179131	0	0.238511	0	0.0890729	0	0.0251265	0	0	0	0.073686	0.038094	0	0.101324	0.293714	0.0107587	0	0.101173	0	0.000950052	0.00967642	0.153	0.0862272	1.0558
TCGA-06-2562-01A-01R-1849-01	0.00335684	0.0065057	0.00019419	0.00156906	0	0.110728	0	0.0276177	0.0376775	0	0.106567	0	0.0840144	0.327204	0.000126275	0.234246	0	0	0	0.0369507	0.00222018	0.021023	0.09	0.116698	1.06278
TCGA-HT-7479-01A-11R-2027-07	0.00479466	0	0.00195034	0	0	0.225724	0	0.0179689	0.00582049	0	0	0.0960739	0.251305	0	0.00697519	0.159319	0	0	0	0.202914	0.0211496	0.00600412	0.005	0.295585	0.970744
TCGA-DB-5278-01A-01R-1470-07	0	0.00883828	0	0	0	0.344486	0	0	0	0	0.107623	0.020983	0.124076	0	0.0359869	0.275918	0.00176451	0	0.0557585	0	0.0217055	0.00286064	0.203	0.0715094	1.05599
TCGA-FG-7634-01A-11R-2090-07	0	0	0	0.00561575	0	0.106363	0	0.0202316	0	0	0.0336931	0.013557	0.18056	0.132852	0.0196825	0.392641	0	0	0	0.0222705	0.072534	0	0.042	0.173005	1.02981
TCGA-S9-A7J3-01A-21R-A34R-07	0.0692332	0	0	0	0	0.0907383	0	0.0119856	0	0	0	0.0845017	0.340375	0	0.0147547	0.217557	0	0.0110017	0	0.128806	0.031047	0	0.102	0.110709	1.05329
TCGA-TQ-A7RS-01A-12R-A33Z-07	0	0.0197299	0	0.0621161	0	0.0167815	0.00892981	0.0598226	0	0	0.132055	0	0.280375	0	0.00668638	0.256025	0.00355709	0	0.146948	0	0.00697336	0	0.756	-0.00868029	1.08828
TCGA-S9-A7QZ-01A-12R-A34R-07	0	0.0631783	0	0.0907107	0	0.026875	0	0.068485	0	0	0.00958461	0.0578213	0.234297	0	0.0777658	0.316071	0	0	0	0.0552119	0	0	0.947	-0.0319065	1.10203
TCGA-12-3653-01A-01R-1849-01	0	0.000365689	0	0	0	0.240624	0	0	0	0	0	0.0433531	0.130782	0	0.0610625	0.35665	0	0.00353957	0.146833	0	0	0.0167908	0.098	0.112826	1.038
TCGA-RY-A83X-01A-11R-A36H-07	0.0515941	0	0	0	0.0709157	0.0125555	0	0.00258207	0	0	0.0613245	0.0286232	0.2983	0	0	0.451461	0	0	0.0152256	0	0.00741774	0	0.261	0.0572207	1.0861
TCGA-02-2486-01A-01R-1849-01	0.0307651	0	0.00289239	0.0890119	0	0.127294	0.0141376	0.000989645	0.00163743	0	0.00758645	0	0.323932	0.033803	0.0659487	0.231693	0	0	0.01836	0	0.0109136	0.0410351	0.401	0.0323755	1.08186
TCGA-76-4931-01A-01R-1850-01	0	0.00694036	0	0	0	0.0254805	0	0	0.00304519	0	0.101038	0	0	0.478057	0.0185858	0.322977	0	0	0	0.0433986	0	0.000477778	0.067	0.138277	1.10274
TCGA-FG-A4MU-01B-11R-A28M-07	0	0.00219953	0.00154568	0	0	0.149149	0	0.00624767	0.00334463	0	0.00311051	0.0174564	0.0306683	0.177265	0.0432472	0.517465	0	0	0.0349538	0	0	0.0133469	0.082	0.124489	1.06727
TCGA-HT-7691-01A-11R-2256-07	0.00350062	0.00480676	0	0.0166907	0	0.0482057	0	0.0155637	0	0	0	0.0234761	0.27832	0	0.00519946	0.147598	0	0.00189897	0	0.253718	0.201023	0	0.268	0.0560881	1.09775
TCGA-TM-A84O-01A-11R-A36H-07	0	0.063043	0	0.0349644	0	0.0798723	0	0.00448061	0	0	0	0.0699896	0.180162	0	0.0463385	0.402239	0	0	0.118911	0	0	0	0.306	0.04789	1.06815
TCGA-S9-A7R8-01A-11R-A34R-07	0.000735675	0.00502048	0	0.0173336	0	0.220592	0	0	0.00591133	0	0.0592143	0.0473503	0.140054	0	0	0.397034	0	0	0.0981308	0	0.00262329	0.00600054	0.086	0.121323	1.03851
TCGA-FG-A87Q-01A-11R-A36H-07	0.0286879	0	0	0	0	0.160318	0	0	0	0	0	0.0509485	0.138641	0	0.128718	0.46446	0	0	0	0	0.0253783	0.00284773	0.073	0.135681	1.04769
TCGA-DH-A66G-01A-21R-A31N-07	0	0.00096677	0.00362751	0.0364784	0	0.0863435	0	0.016674	0	0	0	0.034132	0.31489	0	0.00759213	0.203028	0	0	0	0.235204	0.0610642	0	0.13	0.0949425	1.07144
TCGA-FG-A60L-01A-12R-A31N-07	0.0276345	0	0	0.0223996	0	0.10249	0	0.0191954	0	0	0	0.0941966	0.425115	0	0	0.234814	0	0	0	0.0577837	0.0125474	0.00382359	0.028	0.209815	1.01594
TCGA-HT-7857-01A-11R-2403-07	0.00105421	0	0	0.047573	0	0.110494	0	0.0306269	0.00127114	0	0	0.0438896	0.273111	0	0.0460248	0.329703	0	0	0	0.0669855	0.0490964	0.00016992	0.004	0.304546	0.962497
TCGA-S9-A7R1-01A-12R-A34R-07	0	0.0105798	0	0.0276541	0	0.0468121	0	0.0555217	0	0	0	0.0274042	0.118671	0	0.0331765	0.185762	0	0	0	0.376823	0.109176	0.00841987	0.079	0.127022	1.08189
TCGA-HT-7616-01A-11R-2256-07	0.0194735	0	0.0643792	0.0441335	0	0.169538	0.0907321	0	0	0	0.0193954	0	0.148297	0	0.0925277	0.316368	0	0	0.0351551	0	0	0	0.044	0.164862	1.01259
TCGA-HT-7474-01A-11R-2027-07	0	0.00806377	0.000251842	0.0413268	0	0.162396	0	0.0618892	0	0	0	0.0679791	0.214687	0.0974393	0.033088	0.111185	0	0	0.14403	0	0.0576642	0	0.423	0.0290648	1.0645
TCGA-WY-A859-01A-12R-A36H-07	0	0.00123286	0.00263445	0.0126387	0	0.593887	0	0.0323006	0.00677347	0	0	0.0262463	0.194252	0	0.0187708	0.00231316	0	0	0	0.0932927	0.0156576	0	0.32	0.0450007	1.10632
TCGA-P5-A737-01A-11R-A32Q-07	0.0142223	0	0	0.0465245	0	0.0825443	0	0.0248872	0	0	0	0.124391	0.31621	0	0.0149591	0.311943	0	0	0	0.0322662	0.0320517	0	0.142	0.090114	1.06542
TCGA-QH-A6X8-01A-12R-A32Q-07	0.0167604	0	0	0.00227551	0	0.167552	0	0.0624619	0	0	0.00209618	0.104133	0.359401	0.0439153	0.00235206	0.181016	0	0	0	0.00537793	0.0526585	0	0.284	0.0527312	1.07676
TCGA-DU-8166-01A-11R-2256-07	0	0	0	0	0	0.054695	0	0.0204053	0	0	0	0.0285167	0.367295	0	0.0311919	0.111134	0	0.00272967	0	0.309187	0.0503866	0.0244582	0.032	0.19413	1.04453
TCGA-S9-A7IY-01A-11R-A34F-07	0	0.0237222	0.00195336	0.0550519	0	0.131485	0	0.0185468	0	0	0.0220241	0.0506206	0.327059	0	0.00259153	0.21961	0	0	0	0.0378276	0.0420973	0.0674106	0.033	0.188304	1.01822
TCGA-P5-A72U-01A-31R-A32Q-07	0.146952	0	0	0.125398	0	0.145452	0.0279251	0	0.00505345	0	0	0	0.077907	0.0346518	0.0756797	0.304051	0	0	0.0497383	0	0	0.00719219	0.152	0.0869622	1.04531
TCGA-HT-7481-01A-11R-2027-07	0.0033784	0	0	0.0824218	0	0.115275	0	0.0589136	0	0	0.00712518	0.0611357	0.348848	0.124643	0.0397074	0.135573	0	0	0	0.0105983	0.0123811	0	0.117	0.100146	1.05488
TCGA-DU-A7TJ-01A-11R-A34R-07	0	0.00808426	0.000497501	0.0453002	0	0.239651	0	0.0247432	0.0399242	0	0.102189	0.0468556	0.130856	0	0.0130205	0.23949	0.0036912	0	0.0969622	0	0.0030358	0.00569925	0.568	0.0110247	1.08144
TCGA-DH-A7UT-01A-12R-A34F-07	0.00777915	0	0	0	0.00519487	0.128458	0	0.0146219	0	0	0	0.0769897	0.503032	0	0	0.192572	0	0	0	0.0554705	0.0158809	0	0.104	0.109322	1.07214
TCGA-06-0221-02A-11R-2005-01	0	0	0.00444466	0	0	0.30639	0	0.0120358	0.00578456	0	0.0205396	0.0609996	0.0627396	0	0.0433185	0.310911	0.00871698	0	0.132904	0	0	0.0312165	0.374	0.0368958	1.06585
TCGA-19-4065-01A-01R-2005-01	0	0.0867988	0	0	0	0.109707	0	0.0165845	0	0	0	0.0255221	0.243006	0	0.00840833	0.477372	0.00395136	0	0	0.0114536	0.00748562	0.00971062	0.193	0.0748137	1.07576
TCGA-06-0178-01A-01R-1849-01	0.0157263	0	0	0.0134543	0	0.0749052	0	0.009681	0	0.0100688	0	0.0297211	0.150119	0	0.0142509	0.540949	0	0	0	0.103858	0.0135826	0.0236839	0.002	0.36188	0.942108
TCGA-12-1597-01B-01R-1849-01	0.0118829	0	0.00223273	0	0	0.103735	0	0.00636796	0	0	0	0.0493325	0.212838	0	0.0162454	0.575532	0	0	0	0.0151234	0	0.00670995	0.034	0.183803	1.0376
TCGA-06-0219-01A-01R-1849-01	0.00428444	0	0.000191921	0.00267097	0	0.147965	0	0.00803019	0	0.0258149	0	0.0359556	0.22739	0	0.107715	0.375561	0	0	0	0.0288993	0.0255601	0.00996223	0.097	0.113201	1.05285
TCGA-06-5410-01A-01R-1849-01	0.0112863	0.00519446	0.000309584	0.0188117	0	0.0489718	0.0277186	0	0.0108444	0	0.0611267	0	0.174918	0	0.0044491	0.581954	0.00408643	0	0	0	0.0162034	0.0341247	0.216	0.0671209	1.09193
TCGA-32-2638-01A-01R-1850-01	0	0	0.000443471	0.00714178	0	0.160845	0	0.00547238	0.000663476	0	0	0.0170157	0.228989	0	0.0812914	0.492869	0	0	0	0	0	0.00526891	0.359	0.039543	1.09735
TCGA-14-0790-01B-01R-1849-01	0	0	0.0109868	0	0	0.18616	0	0.00062981	0	0.0170778	0	0.0681924	0	0.0778263	0.185411	0.164889	0.0146271	0	0.265547	0	0.00865224	0	0.279	0.0543878	1.0816
TCGA-14-0787-01A-01R-1849-01	0.000514083	0.00475478	0	0.0376752	0	0.13255	0	0.00588777	0.0136329	0	0.0753508	0.0228408	0.178219	0.0607307	0.05145	0.36557	0	0	0.0391098	0	0	0.0117138	0.191	0.0757871	1.06026
TCGA-06-0644-01A-02R-1849-01	0	0.00904218	0	0.0402771	0	0.159404	0.0146021	0	0.0101478	0	0.00234745	0.00374997	0.121946	0.239252	0.0217983	0.325058	0.0137506	0	0.0348384	0	0	0.00378766	0.041	0.177713	1.02827
TCGA-06-0744-01A-01R-1849-01	0.00379674	0	0.00297208	0.0397279	0	0.0945241	0	0.0456854	0	0	0	0.0284623	0.209042	0	0.0380436	0.51877	0	0	0	0.013371	0.00560489	0	0.079	0.126869	1.05457

## Sheet: S3
univariate Cox regression						multivariable Cox regression
id	HR	HR.95L	HR.95H	p-value		id	coef	HR	HR.95L	HR.95H	pvalue
CXCR1	1.94688	1.57777	2.40235	5.2452e-10		CXCR1	-0.971104	0.378665	0.213378	0.671986	0.000905673
CXCR2	2.3478	2.01385	2.73712	1.11914e-27		CXCR2	1.20155	3.32528	1.87107	5.90971	4.21538e-05
CXCR3	2.89212	2.4133	3.46595	1.31782e-30		CXCR3	0.554373	1.74085	1.34797	2.24824	2.15594e-05
CXCR4	1.77172	1.59775	1.96465	2.08998e-27		CXCR4	0.325207	1.38432	1.21598	1.57596	8.83175e-07
CXCR5	26.1873	5.98429	114.596	1.45417e-05		ACKR3	0.289382	1.3356	1.14403	1.55926	0.000248992
ACKR3	1.64202	1.40369	1.92081	5.7141e-10

## Sheet: S4
Gene	LowMean	HighMean	LogFC	pValue	Fdr		Go terms											KEGG pathways
HIP1R	5.84393	4.81606	-1.02787	4.20579e-27	6.61906e-26		ONTOLOGY	ID	Description	GeneRatio	BgRatio	pvalue	p.adjust	qvalue	geneID	Count		ID	Description	GeneRatio	BgRatio	pvalue	p.adjust	qvalue	geneID	Count
HLA-DPA1	4.31404	5.9356	1.62156	1.37764e-40	1.25515e-38		BP	GO:0042119	neutrophil activation	54/443	500/18862	4.69135e-21	1.94128e-17	1.42815e-17	LTF/FCER1G/FPR1/PLAUR/VAMP8/SNAP25/CD58/FABP5/CCL5/CD53/CD68/RAB3A/PTX3/PLAU/ANXA2/PYGL/CTSZ/TYROBP/SLC11A1/SERPINA1/S100A8/LAIR1/CYBA/SERPINA3/C3AR1/C3/CD93/FTL/CYBB/CD44/C5AR1/HSPA6/SLPI/PLA2G2A/ITGB2/BST2/B2M/TNFAIP6/NPC2/LGALS3/LYZ/RNASE2/CTSC/CHI3L1/TLR2/FCGR2A/S100A11/CD14/S100A9/CTSS/MMP9/HLA-B/ALDOC/FCGR2B	54		hsa05150	Staphylococcus aureus infection	25/246	96/8112	3.68005e-17	9.45772e-15	6.97272e-15	HLA-DPA1/FCGR2C/FPR1/HLA-DRA/HLA-DOA/HLA-DQA1/ICAM1/C1S/C1QB/HLA-DPB1/FCGR3A/HLA-DMA/C1QA/C3AR1/C3/HLA-DRB1/C1QC/C5AR1/ITGB2/HLA-DMB/CFI/FPR3/FCGR2A/C1R/FCGR2B	25
CABP1	3.27912	1.79489	-1.48423	1.52394e-31	4.00986e-30		BP	GO:0043312	neutrophil degranulation	51/443	485/18862	2.04085e-19	3.6829e-16	2.70941e-16	LTF/FCER1G/FPR1/PLAUR/VAMP8/SNAP25/CD58/FABP5/CD53/CD68/RAB3A/PTX3/PLAU/ANXA2/PYGL/CTSZ/TYROBP/SLC11A1/SERPINA1/S100A8/LAIR1/CYBA/SERPINA3/C3AR1/C3/CD93/FTL/CYBB/CD44/C5AR1/HSPA6/SLPI/ITGB2/BST2/B2M/TNFAIP6/NPC2/LGALS3/LYZ/RNASE2/CTSC/CHI3L1/TLR2/FCGR2A/S100A11/CD14/S100A9/CTSS/MMP9/HLA-B/ALDOC	51		hsa04145	Phagosome	27/246	152/8112	5.57323e-14	5.42198e-12	3.99736e-12	HLA-DPA1/FCGR2C/HLA-DRA/HLA-DOA/HLA-DQA1/SEC61G/HLA-DPB1/FCGR3A/HLA-DMA/CYBA/C3/ITGA5/HLA-DRB1/CYBB/ITGB2/HLA-DMB/MSR1/MRC2/TLR2/FCGR2A/ATP6V1G2/C1R/CD14/TUBA1C/CTSS/HLA-B/FCGR2B	27
PSMB9	3.59101	4.65954	1.06852	1.71208e-41	1.7914e-39		BP	GO:0002283	neutrophil activation involved in immune response	51/443	488/18862	2.67006e-19	3.6829e-16	2.70941e-16	LTF/FCER1G/FPR1/PLAUR/VAMP8/SNAP25/CD58/FABP5/CD53/CD68/RAB3A/PTX3/PLAU/ANXA2/PYGL/CTSZ/TYROBP/SLC11A1/SERPINA1/S100A8/LAIR1/CYBA/SERPINA3/C3AR1/C3/CD93/FTL/CYBB/CD44/C5AR1/HSPA6/SLPI/ITGB2/BST2/B2M/TNFAIP6/NPC2/LGALS3/LYZ/RNASE2/CTSC/CHI3L1/TLR2/FCGR2A/S100A11/CD14/S100A9/CTSS/MMP9/HLA-B/ALDOC	51		hsa05140	Leishmaniasis	20/246	77/8112	6.32916e-14	5.42198e-12	3.99736e-12	HLA-DPA1/FCGR2C/HLA-DRA/HLA-DOA/HLA-DQA1/TGFB2/FOS/HLA-DPB1/FCGR3A/HLA-DMA/CYBA/C3/HLA-DRB1/CYBB/ITGB2/HLA-DMB/EEF1A2/TLR2/FCGR2A/PRKCB	20
NPPA	3.36328	2.3381	-1.02518	3.28163e-15	1.71082e-14		BP	GO:0002446	neutrophil mediated immunity	51/443	499/18862	7.02325e-19	7.26555e-16	5.34506e-16	LTF/FCER1G/FPR1/PLAUR/VAMP8/SNAP25/CD58/FABP5/CD53/CD68/RAB3A/PTX3/PLAU/ANXA2/PYGL/CTSZ/TYROBP/SLC11A1/SERPINA1/S100A8/LAIR1/CYBA/SERPINA3/C3AR1/C3/CD93/FTL/CYBB/CD44/C5AR1/HSPA6/SLPI/ITGB2/BST2/B2M/TNFAIP6/NPC2/LGALS3/LYZ/RNASE2/CTSC/CHI3L1/TLR2/FCGR2A/S100A11/CD14/S100A9/CTSS/MMP9/HLA-B/ALDOC	51		hsa04610	Complement and coagulation cascades	19/246	85/8112	5.09679e-12	3.27469e-10	2.41427e-10	PLAUR/SERPING1/C1S/F13A1/C1QB/PLAU/SERPINA1/C1QA/C3AR1/C3/C1QC/C5AR1/ITGB2/CLU/CFI/SERPINE1/C1R/VSIG4/PLAT	19
OAS1	1.97902	3.02999	1.05098	3.7963e-39	2.77835e-37		BP	GO:0030198	extracellular matrix organization	43/443	393/18862	3.7984e-17	2.87863e-14	2.11773e-14	LAMC1/HSPG2/IBSP/TGFB2/TNR/ITGB4/ICAM1/LOXL2/BGN/COL1A1/AEBP1/MMP14/SMOC1/ICAM5/COL5A1/PTX3/SERPINH1/EMILIN1/COL6A3/SPP1/TGFBI/TNC/COL5A2/COL4A2/TIMP1/ITGA5/FMOD/POSTN/CD44/COL3A1/COL1A2/ITGB2/TNFRSF1A/COL6A2/LUM/VCAM1/CAV1/SERPINE1/CTSS/MMP9/COL4A1/FN1/PDPN	43		hsa04512	ECM-receptor interaction	17/246	88/8112	8.01917e-10	4.12185e-08	3.03884e-08	LAMC1/HSPG2/IBSP/TNR/ITGB4/COL1A1/SV2B/COL6A3/SPP1/TNC/COL4A2/ITGA5/CD44/COL1A2/COL6A2/COL4A1/FN1	17
FCGR2C	0.541441	1.61986	1.07842	1.23308e-38	8.25732e-37		BP	GO:0043062	extracellular structure organization	43/443	394/18862	4.17395e-17	2.87863e-14	2.11773e-14	LAMC1/HSPG2/IBSP/TGFB2/TNR/ITGB4/ICAM1/LOXL2/BGN/COL1A1/AEBP1/MMP14/SMOC1/ICAM5/COL5A1/PTX3/SERPINH1/EMILIN1/COL6A3/SPP1/TGFBI/TNC/COL5A2/COL4A2/TIMP1/ITGA5/FMOD/POSTN/CD44/COL3A1/COL1A2/ITGB2/TNFRSF1A/COL6A2/LUM/VCAM1/CAV1/SERPINE1/CTSS/MMP9/COL4A1/FN1/PDPN	43		hsa05323	Rheumatoid arthritis	17/246	93/8112	1.96975e-09	8.4371e-08	6.22027e-08	HLA-DPA1/HLA-DRA/HLA-DOA/HLA-DQA1/TGFB2/ICAM1/VEGFA/CCL5/CCL2/FOS/HLA-DPB1/HLA-DMA/HLA-DRB1/ITGB2/HLA-DMB/TLR2/ATP6V1G2	17
GBP2	2.42554	3.75339	1.32785	9.30894e-35	3.64546e-33		BP	GO:0045229	external encapsulating structure organization	43/443	396/18862	5.03542e-17	2.97665e-14	2.18984e-14	LAMC1/HSPG2/IBSP/TGFB2/TNR/ITGB4/ICAM1/LOXL2/BGN/COL1A1/AEBP1/MMP14/SMOC1/ICAM5/COL5A1/PTX3/SERPINH1/EMILIN1/COL6A3/SPP1/TGFBI/TNC/COL5A2/COL4A2/TIMP1/ITGA5/FMOD/POSTN/CD44/COL3A1/COL1A2/ITGB2/TNFRSF1A/COL6A2/LUM/VCAM1/CAV1/SERPINE1/CTSS/MMP9/COL4A1/FN1/PDPN	43		hsa05152	Tuberculosis	23/246	180/8112	4.17186e-09	1.53167e-07	1.12922e-07	HLA-DPA1/FCGR2C/FCER1G/CAMK2A/HLA-DRA/HLA-DOA/HLA-DQA1/TGFB2/HLA-DPB1/CD74/FCGR3A/HLA-DMA/C3/HLA-DRB1/ITGB2/TNFRSF1A/HLA-DMB/MRC2/TLR2/FCGR2A/CD14/CTSS/FCGR2B	23
LAMC1	2.39317	3.52045	1.12728	1.88719e-35	8.101e-34		BP	GO:0099177	regulation of trans-synaptic signaling	40/443	406/18862	1.77832e-14	9.19835e-12	6.76697e-12	SYT7/SHISA7/CAMK2A/SNAP25/FABP5/TNR/STXBP1/SNCG/CHRNB2/SLC8A2/CCL2/CACNG3/NRGN/STX1B/CELF4/RAB3A/JPH3/JPH4/NRXN1/TYROBP/PRKAR1B/CPLX1/CPLX2/NPTXR/DLGAP1/GRIK2/DLGAP3/UNC13A/SYN1/GRIN1/NPTX1/SYT4/CBLN1/SHANK1/MAPK8IP2/PRKCG/SYP/SYT1/PRKCB/SRGN	40		hsa05033	Nicotine addiction	11/246	40/8112	1.69525e-08	5.44598e-07	4.01506e-07	CHRNB2/GABRA3/SLC17A7/GRIA4/GABRD/GABRA1/GRIA2/GRIN1/GABRB3/GABRG2/GABRA5	11
HSPG2	2.09093	3.15567	1.06473	1.59171e-27	2.61567e-26		BP	GO:0034341	response to interferon-gamma	28/443	197/18862	2.07735e-14	9.55118e-12	7.02653e-12	HLA-DPA1/OAS1/GBP2/GBP1/CAMK2A/HLA-DRA/CD58/HLA-DQA1/ICAM1/CCL5/STXBP1/CCL2/CASP1/HLA-DPB1/CD74/SLC11A1/HLA-DRB1/IFI30/CD44/BST2/B2M/TLR2/VCAM1/SOCS3/IFITM3/VIM/GBP3/HLA-B	28		hsa05416	Viral myocarditis	13/246	60/8112	1.94329e-08	5.54919e-07	4.09115e-07	HLA-DPA1/HLA-DRA/HLA-DOA/HLA-DQA1/ICAM1/HLA-DPB1/HLA-DMA/HLA-DRB1/ITGB2/HLA-DMB/RAC2/CAV1/HLA-B	13
MAST1	3.96724	2.75509	-1.21215	1.77413e-42	2.30688e-40		BP	GO:0006959	humoral immune response	38/443	380/18862	5.17005e-14	2.13937e-11	1.57387e-11	LTF/IGHG3/IGLC1/IGKC/SERPING1/IGLC2/C1S/CHGA/CXCL10/C1QB/CCL2/IGHA1/IGLC3/FOXJ1/SLC11A1/S100A8/TREM1/TREM2/C1QA/C3AR1/C3/HLA-DRB1/C1QC/C5AR1/SLPI/PLA2G2A/CLU/CFI/IGHG2/LYZ/C1RL/RARRES2/C1R/VSIG4/PI3/S100A9/FCGR2B/IGHG1	38		hsa04612	Antigen processing and presentation	14/246	78/8112	6.97837e-08	1.79344e-06	1.32222e-06	HLA-DPA1/HLA-DRA/HLA-DOA/HLA-DQA1/HLA-DPB1/CD74/HLA-DMA/HLA-DRB1/IFI30/HSPA6/B2M/HLA-DMB/CTSS/HLA-B	14
SYT7	2.88177	1.78339	-1.09838	5.72499e-22	5.40344e-21		BP	GO:0050804	modulation of chemical synaptic transmission	39/443	405/18862	8.05828e-14	3.03138e-11	2.2301e-11	SYT7/SHISA7/CAMK2A/SNAP25/TNR/STXBP1/SNCG/CHRNB2/SLC8A2/CCL2/CACNG3/NRGN/STX1B/CELF4/RAB3A/JPH3/JPH4/NRXN1/TYROBP/PRKAR1B/CPLX1/CPLX2/NPTXR/DLGAP1/GRIK2/DLGAP3/UNC13A/SYN1/GRIN1/NPTX1/SYT4/CBLN1/SHANK1/MAPK8IP2/PRKCG/SYP/SYT1/PRKCB/SRGN	39		hsa04510	Focal adhesion	22/246	201/8112	1.56976e-07	3.66754e-06	2.7039e-06	LAMC1/IBSP/TNR/ITGB4/VEGFA/COL1A1/ACTN1/MYL12A/COL6A3/SPP1/TNC/COL4A2/ITGA5/COL1A2/COL6A2/FLNC/RAC2/CAV1/PRKCG/COL4A1/PRKCB/FN1	22
GBP1	1.94331	3.48534	1.54203	7.02308e-51	6.27068e-48		BP	GO:0002697	regulation of immune effector process	41/443	465/18862	3.41384e-13	1.1772e-10	8.66036e-11	IGHG3/IGLC1/VAMP8/HLA-DRA/HMOX1/TGFB2/IGKC/SERPING1/IGLC2/ICAM1/C1S/STXBP1/LILRB4/C1QB/CD74/IGLC3/FOXJ1/TYROBP/C1QA/C3AR1/C3/HLA-DRB1/C1QC/C5AR1/ITGB2/CLU/BST2/B2M/HLA-DMB/LAPTM5/CFI/LGALS3/IL13RA2/IGHG2/ANXA1/RAC2/C1R/VSIG4/HLA-B/FCGR2B/IGHG1	41		hsa05310	Asthma	9/246	31/8112	2.10847e-07	4.51563e-06	3.32916e-06	HLA-DPA1/FCER1G/HLA-DRA/HLA-DOA/HLA-DQA1/HLA-DPB1/HLA-DMA/HLA-DRB1/HLA-DMB	9
ELFN2	3.20001	1.82911	-1.3709	1.24687e-35	5.4932e-34		BP	GO:0006898	receptor-mediated endocytosis	34/443	328/18862	4.17203e-13	1.32799e-10	9.76964e-11	HIP1R/HSPG2/FCER1G/IGLC1/SNAP25/IGKC/IGLC2/VEGFA/APLN/LILRB4/CACNG3/CD163/IGHA1/ANXA2/IGLC3/SH3GL2/C3/SNAP91/SH3GL3/ITGB2/CLU/SAA1/B2M/MSR1/NECAB2/HPCA/TNK2/ADM/CAV1/SFRP4/SERPINE1/CD14/CALY/FCGR2B	34		hsa04933	AGE-RAGE signaling pathway in diabetic complications	15/246	100/8112	2.79666e-07	5.52878e-06	4.0761e-06	EGR1/TGFB2/ICAM1/VEGFA/COL1A1/CCL2/COL4A2/CYBB/COL3A1/COL1A2/VCAM1/SERPINE1/COL4A1/PRKCB/FN1	15
OLFML3	3.36463	4.54634	1.1817	4.5901e-49	2.45901e-46		BP	GO:0099003	vesicle-mediated transport in synapse	26/443	194/18862	7.32195e-13	2.16416e-10	1.59211e-10	SYT7/SNAP25/STXBP1/SNCG/SLC17A7/STX1B/RAB3A/PACSIN1/CDK5R1/PRKAR1B/SH3GL2/CPLX1/CPLX2/SNCB/SYN2/SNAP91/UNC13A/SYN1/HPCA/SYT5/PRKCG/SYP/SYT1/CALY/BRSK2/PRKCB	26		hsa05146	Amoebiasis	15/246	102/8112	3.64765e-07	6.38752e-06	4.70921e-06	LAMC1/TGFB2/COL1A1/ACTN1/HSPB1/COL4A2/COL3A1/COL1A2/ITGB2/TLR2/PRKCG/CD14/COL4A1/PRKCB/FN1	15
OLFM1	5.91651	4.70695	-1.20955	3.30978e-22	3.21449e-21		BP	GO:0019882	antigen processing and presentation	28/443	234/18862	1.61372e-12	4.45171e-10	3.275e-10	HLA-DPA1/PSMB9/FCER1G/VAMP8/HLA-DRA/HLA-DOA/HLA-DQA1/SPTBN2/ICAM1/CD68/HLA-DPB1/CD74/HLA-DMA/SLC11A1/SH3GL2/TREM2/CYBA/RAB32/HLA-DRB1/IFI30/CYBB/B2M/HLA-DMB/RAB3C/KIF5A/CTSS/HLA-B/FCGR2B	28		hsa05133	Pertussis	13/246	76/8112	3.72812e-07	6.38752e-06	4.70921e-06	SERPING1/C1S/C1QB/CASP1/FOS/LY96/C1QA/C3/ITGA5/C1QC/ITGB2/C1R/CD14	13
SHISA7	2.93352	1.76098	-1.17254	7.05297e-43	9.83962e-41		BP	GO:0023061	signal release	40/443	475/18862	2.91003e-12	7.52606e-10	5.53671e-10	SYT7/CAMK2A/VAMP8/SNAP25/CCL5/STXBP1/SNCG/CHRNB2/ABCC8/APLN/CHGA/RPH3A/PTPRN/STX1B/RAB3A/UCP2/ENHO/SPP1/SYT13/NRXN1/CPLX1/CPLX2/HLA-DRB1/SYN2/UNC13A/SYN1/HRH3/SYT4/MAOB/ANXA1/VSNL1/ADM/SYT5/PRKCG/SYP/KCNC2/SYT1/KCNJ11/BRSK2/PRKCB	40		hsa04940	Type I diabetes mellitus	10/246	43/8112	4.35352e-07	6.99284e-06	5.15548e-06	HLA-DPA1/HLA-DRA/HLA-DOA/HLA-DQA1/PTPRN/HLA-DPB1/HLA-DMA/HLA-DRB1/HLA-DMB/HLA-B	10
EGR1	4.42474	5.61984	1.19511	1.41425e-19	1.0647e-18		BP	GO:0071346	cellular response to interferon-gamma	24/443	177/18862	4.40735e-12	1.0132e-09	7.45383e-10	HLA-DPA1/OAS1/GBP2/GBP1/CAMK2A/HLA-DRA/CD58/HLA-DQA1/ICAM1/CCL5/STXBP1/CCL2/CASP1/HLA-DPB1/HLA-DRB1/IFI30/CD44/B2M/TLR2/VCAM1/SOCS3/VIM/GBP3/HLA-B	24		hsa05322	Systemic lupus erythematosus	17/246	136/8112	6.56347e-07	9.92242e-06	7.31532e-06	HLA-DPA1/HLA-DRA/HLA-DOA/HLA-DQA1/C1S/ACTN1/C1QB/HLA-DPB1/FCGR3A/HLA-DMA/C1QA/C3/HLA-DRB1/C1QC/HLA-DMB/FCGR2A/C1R	17
KCNIP3	4.30389	3.10267	-1.20122	1.03444e-31	2.7764e-30		BP	GO:0099504	synaptic vesicle cycle	24/443	177/18862	4.40735e-12	1.0132e-09	7.45383e-10	SYT7/SNAP25/STXBP1/SNCG/SLC17A7/STX1B/RAB3A/PACSIN1/CDK5R1/PRKAR1B/SH3GL2/CPLX1/CPLX2/SNCB/SYN2/SNAP91/UNC13A/SYN1/SYT5/PRKCG/SYP/SYT1/BRSK2/PRKCB	24		hsa05330	Allograft rejection	9/246	38/8112	1.41566e-06	2.02125e-05	1.49017e-05	HLA-DPA1/HLA-DRA/HLA-DOA/HLA-DQA1/HLA-DPB1/HLA-DMA/HLA-DRB1/HLA-DMB/HLA-B	9
LTF	1.142	3.45682	2.31483	3.08386e-28	5.42023e-27		BP	GO:0002920	regulation of humoral immune response	21/443	138/18862	1.04093e-11	2.26703e-09	1.66779e-09	IGHG3/IGLC1/IGKC/SERPING1/IGLC2/C1S/C1QB/IGLC3/FOXJ1/C1QA/C3AR1/C3/C1QC/C5AR1/CLU/CFI/IGHG2/C1R/VSIG4/FCGR2B/IGHG1	21		hsa04514	Cell adhesion molecules	17/246	149/8112	2.39382e-06	3.23796e-05	2.38719e-05	HLA-DPA1/HLA-DRA/CD58/HLA-DOA/HLA-DQA1/ICAM1/L1CAM/CD99/HLA-DPB1/CNTNAP2/NRXN1/HLA-DMA/HLA-DRB1/ITGB2/HLA-DMB/VCAM1/HLA-B	17
S1PR3	1.72781	2.9626	1.23479	1.57971e-49	1.00748e-46		BP	GO:0050808	synapse organization	36/443	412/18862	1.31008e-11	2.71056e-09	1.99408e-09	SHISA7/SPTBN2/TNR/SNCG/L1CAM/CHRNB2/SLC8A2/ACTN1/SRPX2/C1QB/RAB3A/NRXN1/CDK5R1/TNC/GABRA1/TREM2/SNCB/C1QA/CAMKV/C3/DLGAP3/UNC13A/C1QC/SYN1/C5AR1/GABRB3/GABRG2/SLIT1/INA/CBLN1/SHANK1/TLR2/NEFL/COL4A1/FCGR2B/SRGN	36		hsa04721	Synaptic vesicle cycle	12/246	78/8112	3.40031e-06	4.23901e-05	3.12522e-05	SNAP25/SLC1A6/STXBP1/SLC17A7/STX1B/RAB3A/SLC1A2/CPLX1/CPLX2/UNC13A/ATP6V1G2/SYT1	12
FCER1G	4.33806	5.74468	1.40662	3.49124e-41	3.41301e-39		BP	GO:0030449	regulation of complement activation	19/443	115/18862	2.30961e-11	4.55103e-09	3.34806e-09	IGHG3/IGLC1/IGKC/SERPING1/IGLC2/C1S/C1QB/IGLC3/C1QA/C3AR1/C3/C1QC/C5AR1/CLU/CFI/IGHG2/C1R/VSIG4/IGHG1	19		hsa05332	Graft-versus-host disease	9/246	42/8112	3.48247e-06	4.23901e-05	3.12522e-05	HLA-DPA1/HLA-DRA/HLA-DOA/HLA-DQA1/HLA-DPB1/HLA-DMA/HLA-DRB1/HLA-DMB/HLA-B	9
CAMK2A	3.77324	2.27826	-1.49498	1.312e-17	8.30419e-17		BP	GO:0006836	neurotransmitter transport	25/443	209/18862	2.60284e-11	4.8957e-09	3.60163e-09	SYT7/CAMK2A/SNAP25/SLC1A6/STXBP1/SNCG/SV2B/SLC17A7/RPH3A/STX1B/RAB3A/SLC6A17/NRXN1/CPLX1/CPLX2/SYN2/UNC13A/SYN1/HRH3/SYT4/SYT5/PRKCG/SYP/SYT1/PRKCB	25		hsa05205	Proteoglycans in cancer	20/246	205/8112	3.62872e-06	4.23901e-05	3.12522e-05	HSPG2/CAMK2A/PLAUR/TGFB2/VEGFA/COL1A1/PLAU/ITGA5/CD44/COL1A2/LUM/MSN/FLNC/TLR2/CAV1/HCLS1/PRKCG/MMP9/PRKCB/FN1	20
IBSP	0.254977	1.39712	1.14214	2.03325e-29	4.09494e-28		BP	GO:0048002	antigen processing and presentation of peptide antigen	24/443	194/18862	3.20133e-11	5.75961e-09	4.23718e-09	HLA-DPA1/PSMB9/FCER1G/VAMP8/HLA-DRA/HLA-DOA/HLA-DQA1/SPTBN2/HLA-DPB1/CD74/HLA-DMA/SLC11A1/SH3GL2/TREM2/CYBA/HLA-DRB1/IFI30/CYBB/B2M/HLA-DMB/KIF5A/CTSS/HLA-B/FCGR2B	24		hsa05145	Toxoplasmosis	14/246	112/8112	6.52993e-06	7.29649e-05	5.37935e-05	HLA-DPA1/LAMC1/HLA-DRA/HLA-DOA/HLA-DQA1/TGFB2/LY96/HLA-DPB1/HLA-DMA/HLA-DRB1/HSPA6/TNFRSF1A/HLA-DMB/TLR2	14
PSD	5.24495	3.72585	-1.5191	5.09718e-44	8.86579e-42		BP	GO:0017157	regulation of exocytosis	24/443	197/18862	4.43962e-11	7.65465e-09	5.63131e-09	SYT7/VAMP8/HMOX1/STXBP1/STX1B/RAB3A/SYT13/CPLX1/CPLX2/SYN1/ITGB2/IL13RA2/RAB3C/SYT4/ANXA1/VSNL1/RAC2/SYT5/PRKCG/SYP/CDK5R2/SYT1/PRKCB/FCGR2B	24		hsa04670	Leukocyte transendothelial migration	14/246	114/8112	8.04986e-06	8.62006e-05	6.35515e-05	ICAM1/ACTN1/MYL12A/CD99/CYBA/CYBB/ITGB2/MSN/CXCR4/RAC2/VCAM1/PRKCG/MMP9/PRKCB	14
IGHG3	0.43018	1.58777	1.15759	2.64845e-22	2.59479e-21		BP	GO:0007269	neurotransmitter secretion	21/443	155/18862	9.94149e-11	1.58223e-08	1.164e-08	SYT7/CAMK2A/SNAP25/STXBP1/SNCG/RPH3A/STX1B/RAB3A/NRXN1/CPLX1/CPLX2/SYN2/UNC13A/SYN1/HRH3/SYT4/SYT5/PRKCG/SYP/SYT1/PRKCB	21		hsa04672	Intestinal immune network for IgA production	9/246	49/8112	1.33291e-05	0.000137024	0.000101021	HLA-DPA1/HLA-DRA/HLA-DOA/HLA-DQA1/HLA-DPB1/HLA-DMA/HLA-DRB1/HLA-DMB/CXCR4	9
FPR1	2.0488	3.16373	1.11493	4.08814e-30	8.83105e-29		BP	GO:0099643	signal release from synapse	21/443	155/18862	9.94149e-11	1.58223e-08	1.164e-08	SYT7/CAMK2A/SNAP25/STXBP1/SNCG/RPH3A/STX1B/RAB3A/NRXN1/CPLX1/CPLX2/SYN2/UNC13A/SYN1/HRH3/SYT4/SYT5/PRKCG/SYP/SYT1/PRKCB	21		hsa05164	Influenza A	17/246	171/8112	1.5544e-05	0.000153646	0.000113276	HLA-DPA1/OAS1/HLA-DRA/HLA-DOA/HLA-DQA1/ICAM1/CCL5/CXCL10/CCL2/CASP1/HLA-DPB1/HLA-DMA/HLA-DRB1/TNFRSF1A/HLA-DMB/SOCS3/PRKCB	17
RTN1	6.29493	5.11132	-1.18361	3.10655e-25	4.05122e-24		BP	GO:0002455	humoral immune response mediated by circulating immunoglobulin	21/443	156/18862	1.12424e-10	1.68632e-08	1.24058e-08	IGHG3/IGLC1/IGKC/SERPING1/IGLC2/C1S/C1QB/IGHA1/IGLC3/FOXJ1/C1QA/C3/HLA-DRB1/C1QC/CLU/CFI/IGHG2/C1RL/C1R/FCGR2B/IGHG1	21		hsa05032	Morphine addiction	12/246	91/8112	1.74158e-05	0.000165772	0.000122216	GABRA3/GNG3/GABRD/PDE2A/GABRA1/GNG12/GABRB3/GABRG2/KCNJ9/PRKCG/GABRA5/PRKCB	12
IGLC1	1.04808	2.88409	1.83601	6.57113e-23	6.79068e-22		BP	GO:0030100	regulation of endocytosis	24/443	206/18862	1.14105e-10	1.68632e-08	1.24058e-08	HIP1R/VEGFA/APLN/SLC17A7/STX1B/ANXA2/PACSIN1/SH3GL2/TREM2/C3/SNAP91/SH3GL3/CLU/B2M/LGALS3/NECAB2/HPCA/TNK2/SYT4/CAV1/SFRP4/SERPINE1/CD14/CALY	24		hsa05321	Inflammatory bowel disease	10/246	65/8112	2.26024e-05	0.000205804	0.00015173	HLA-DPA1/HLA-DRA/HLA-DOA/HLA-DQA1/TGFB2/HLA-DPB1/HLA-DMA/HLA-DRB1/HLA-DMB/TLR2	10
CDHR1	3.0232	1.85129	-1.17192	9.22294e-33	2.7758e-31		BP	GO:0002478	antigen processing and presentation of exogenous peptide antigen	22/443	177/18862	1.95631e-10	2.64324e-08	1.94456e-08	HLA-DPA1/PSMB9/FCER1G/VAMP8/HLA-DRA/HLA-DOA/HLA-DQA1/SPTBN2/HLA-DPB1/CD74/HLA-DMA/SH3GL2/CYBA/HLA-DRB1/IFI30/CYBB/B2M/HLA-DMB/KIF5A/CTSS/HLA-B/FCGR2B	22		hsa05171	Coronavirus disease - COVID-19	20/246	232/8112	2.32231e-05	0.000205804	0.00015173	OAS1/C1S/F13A1/CXCL10/C1QB/CCL2/CASP1/FOS/C1QA/C3AR1/C3/CYBB/C1QC/C5AR1/TNFRSF1A/TLR2/FCGR2A/PRKCG/C1R/PRKCB	20
PLAUR	1.60847	2.89598	1.28751	1.05711e-40	9.69713e-39		BP	GO:2001257	regulation of cation channel activity	22/443	177/18862	1.95631e-10	2.64324e-08	1.94456e-08	NPPA/SHISA7/CCL2/CACNG3/GRIA4/JPH3/JPH4/TMSB4X/GEM/TREM2/GRIA2/GRIN1/KCNIP2/HPCA/SHANK1/MAPK8IP2/CAV1/KCNC2/CTSS/KCNJ11/MMP9/NEFL	22		hsa05320	Autoimmune thyroid disease	9/246	53/8112	2.58638e-05	0.000221566	0.00016335	HLA-DPA1/HLA-DRA/HLA-DOA/HLA-DQA1/HLA-DPB1/HLA-DMA/HLA-DRB1/HLA-DMB/HLA-B	9
STEAP3	1.60662	3.09924	1.49262	7.59273e-43	1.03765e-40		BP	GO:0002460	adaptive immune response based on somatic recombination of immune receptors built from immunoglobulin superfamily domains	32/443	367/18862	1.98019e-10	2.64324e-08	1.94456e-08	FCER1G/IGHG3/IGLC1/HLA-DRA/IGKC/SERPING1/IGLC2/ICAM1/C1S/LILRB4/C1QB/IGHA1/CD74/IGLC3/FOXJ1/SLC11A1/C1QA/C3/HLA-DRB1/C1QC/CLU/B2M/CFI/IL13RA2/IGHG2/CTSC/ANXA1/C1RL/C1R/HLA-B/FCGR2B/IGHG1	32		hsa04724	Glutamatergic synapse	13/246	114/8112	3.79655e-05	0.000311386	0.00022957	SLC1A6/SLC17A7/GRIA4/GNG3/SLC1A2/DLGAP1/GRIK2/GRIA2/GRIN1/GNG12/SHANK1/PRKCG/PRKCB	13
VAMP8	3.83465	4.91017	1.07553	5.30696e-31	1.30415e-29		BP	GO:0002495	antigen processing and presentation of peptide antigen via MHC class II	17/443	103/18862	2.6737e-10	3.45742e-08	2.54353e-08	HLA-DPA1/FCER1G/HLA-DRA/HLA-DOA/HLA-DQA1/SPTBN2/HLA-DPB1/CD74/HLA-DMA/SH3GL2/TREM2/HLA-DRB1/IFI30/HLA-DMB/KIF5A/CTSS/FCGR2B	17		hsa05169	Epstein-Barr virus infection	18/246	202/8112	3.87718e-05	0.000311386	0.00022957	HLA-DPA1/OAS1/HLA-DRA/CD58/HLA-DOA/HLA-DQA1/ICAM1/CXCL10/HLA-DPB1/GADD45A/HLA-DMA/HLA-DRB1/CD44/B2M/HLA-DMB/TLR2/VIM/HLA-B	18
SNAP25	6.09807	4.29058	-1.80749	3.5493e-26	5.11156e-25		BP	GO:0002504	antigen processing and presentation of peptide or polysaccharide antigen via MHC class II	17/443	104/18862	3.12805e-10	3.92238e-08	2.88559e-08	HLA-DPA1/FCER1G/HLA-DRA/HLA-DOA/HLA-DQA1/SPTBN2/HLA-DPB1/CD74/HLA-DMA/SH3GL2/TREM2/HLA-DRB1/IFI30/HLA-DMB/KIF5A/CTSS/FCGR2B	17		hsa04727	GABAergic synapse	11/246	89/8112	7.20095e-05	0.000560801	0.000413452	GABRA3/GNG3/GABRD/GABRA1/GNG12/GABRB3/GABRG2/PRKCG/GABRA5/SLC12A5/PRKCB	11
SLC1A6	1.96671	0.906736	-1.05997	2.09047e-39	1.62777e-37		BP	GO:0060333	interferon-gamma-mediated signaling pathway	16/443	91/18862	3.398e-10	4.13556e-08	3.04242e-08	HLA-DPA1/OAS1/GBP2/GBP1/CAMK2A/HLA-DRA/HLA-DQA1/ICAM1/HLA-DPB1/HLA-DRB1/IFI30/CD44/B2M/VCAM1/SOCS3/HLA-B	16		hsa04380	Osteoclast differentiation	13/246	128/8112	0.000127263	0.000961958	0.000709205	FCGR2C/TGFB2/LILRB4/FOS/JUNB/FCGR3A/TYROBP/TREM2/CYBA/TNFRSF1A/FCGR2A/SOCS3/FCGR2B	13
SOX8	7.22259	6.10556	-1.11703	7.55359e-16	4.13283e-15		BP	GO:0019884	antigen processing and presentation of exogenous antigen	22/443	185/18862	4.62751e-10	5.47104e-08	4.02489e-08	HLA-DPA1/PSMB9/FCER1G/VAMP8/HLA-DRA/HLA-DOA/HLA-DQA1/SPTBN2/HLA-DPB1/CD74/HLA-DMA/SH3GL2/CYBA/HLA-DRB1/IFI30/CYBB/B2M/HLA-DMB/KIF5A/CTSS/HLA-B/FCGR2B	22		hsa04723	Retrograde endocannabinoid signaling	14/246	148/8112	0.000151355	0.00111138	0.000819368	GABRA3/SLC17A7/GRIA4/GNG3/GABRD/GABRA1/GRIA2/GNG12/GABRB3/GABRG2/KCNJ9/PRKCG/GABRA5/PRKCB	14
HLA-DRA	5.69206	7.59932	1.90726	1.55598e-45	3.59298e-43		BP	GO:0016064	immunoglobulin mediated immune response	24/443	223/18862	5.91649e-10	6.80067e-08	5.00306e-08	FCER1G/IGHG3/IGLC1/IGKC/SERPING1/IGLC2/C1S/C1QB/IGHA1/CD74/IGLC3/FOXJ1/C1QA/C3/HLA-DRB1/C1QC/CLU/CFI/IL13RA2/IGHG2/C1RL/C1R/FCGR2B/IGHG1	24		hsa04080	Neuroactive ligand-receptor interaction	24/246	353/8112	0.000168377	0.00120203	0.000886197	S1PR3/FPR1/CHRNB2/APLN/GABRA3/CCK/GRIA4/GABRD/SST/GABRA1/C3AR1/C3/GRIK2/VIPR2/GRIA2/C5AR1/HRH3/GRIN1/CHRM1/GABRB3/GABRG2/FPR3/ADM/GABRA5	24
CD58	1.69632	2.7019	1.00557	2.37626e-35	1.00079e-33		BP	GO:0019724	B cell mediated immunity	24/443	226/18862	7.77773e-10	8.69845e-08	6.39921e-08	FCER1G/IGHG3/IGLC1/IGKC/SERPING1/IGLC2/C1S/C1QB/IGHA1/CD74/IGLC3/FOXJ1/C1QA/C3/HLA-DRB1/C1QC/CLU/CFI/IL13RA2/IGHG2/C1RL/C1R/FCGR2B/IGHG1	24		hsa04640	Hematopoietic cell lineage	11/246	99/8112	0.000190314	0.00132191	0.00097458	HLA-DPA1/HLA-DRA/HLA-DOA/HLA-DQA1/HLA-DPB1/HLA-DMA/ITGA5/HLA-DRB1/CD44/HLA-DMB/CD14	11
FABP5	3.09087	4.35172	1.26085	5.57691e-16	3.08261e-15		BP	GO:0001505	regulation of neurotransmitter levels	23/443	211/18862	1.05502e-09	1.14886e-07	8.45184e-08	SYT7/CAMK2A/SNAP25/SLC1A6/STXBP1/SNCG/RPH3A/STX1B/RAB3A/NRXN1/CPLX1/CPLX2/SYN2/UNC13A/SYN1/HRH3/SYT4/MAOB/SYT5/PRKCG/SYP/SYT1/PRKCB	23		hsa05142	Chagas disease	11/246	102/8112	0.000248298	0.00167928	0.00123805	TGFB2/CCL5/C1QB/CCL2/FOS/C1QA/C3/C1QC/TNFRSF1A/TLR2/SERPINE1	11
HMOX1	3.53506	4.96199	1.42693	2.4596e-44	4.5752e-42		BP	GO:0002576	platelet degranulation	18/443	128/18862	1.18628e-09	1.25867e-07	9.2597e-08	TAGLN2/TGFB2/SERPING1/VEGFA/STXBP1/ACTN1/F13A1/ANXA5/TMSB4X/SERPINA1/TIMP1/SERPINA3/CLU/SCG3/RARRES2/SERPINE1/FN1/SRGN	18		hsa04974	Protein digestion and absorption	11/246	103/8112	0.000270673	0.00178367	0.00131501	ATP1A3/SLC8A2/COL1A1/COL5A1/COL6A3/COL5A2/COL4A2/COL3A1/COL1A2/COL6A2/COL4A1	11
TAGLN2	4.93477	6.45357	1.5188	8.22894e-36	3.71078e-34		BP	GO:0019886	antigen processing and presentation of exogenous peptide antigen via MHC class II	16/443	99/18862	1.24183e-09	1.28468e-07	9.451e-08	HLA-DPA1/FCER1G/HLA-DRA/HLA-DOA/HLA-DQA1/SPTBN2/HLA-DPB1/CD74/HLA-DMA/SH3GL2/HLA-DRB1/IFI30/HLA-DMB/KIF5A/CTSS/FCGR2B	16		hsa05166	Human T-cell leukemia virus 1 infection	17/246	222/8112	0.000400616	0.00257396	0.00189765	HLA-DPA1/EGR1/HLA-DRA/HLA-DOA/HLA-DQA1/TGFB2/ICAM1/FOS/HLA-DPB1/ZFP36/HLA-DMA/HLA-DRB1/ITGB2/TNFRSF1A/B2M/HLA-DMB/HLA-B	17
ATP1A3	5.80983	4.28021	-1.52962	2.29821e-31	5.91922e-30		BP	GO:0010038	response to metal ion	30/443	352/18862	1.27799e-09	1.28983e-07	9.48894e-08	SYT7/HMOX1/ICAM1/LOXL2/FOS/JUNB/IGFBP2/CPNE5/SYT13/SOD2/S100A8/SNCB/C1QA/CYBB/B2M/KCNIP2/ALOX5AP/HPCA/SYT4/MAOB/VCAM1/CAV1/SYT5/KCNC2/CD14/CPNE6/SYT1/MMP9/PLSCR1/HAMP	30		hsa04658	Th1 and Th2 cell differentiation	10/246	92/8112	0.000444446	0.00278592	0.00205392	HLA-DPA1/HLA-DRA/HLA-DOA/HLA-DQA1/FOS/HLA-DPB1/HLA-DMA/HLA-DRB1/HLA-DMB/DLL3	10
HLA-DOA	1.6781	2.88742	1.20932	1.71955e-39	1.37083e-37		BP	GO:0006956	complement activation	21/443	178/18862	1.33792e-09	1.31817e-07	9.69741e-08	IGHG3/IGLC1/IGKC/SERPING1/IGLC2/C1S/C1QB/IGHA1/IGLC3/C1QA/C3AR1/C3/C1QC/C5AR1/CLU/CFI/IGHG2/C1RL/C1R/VSIG4/IGHG1	21		hsa04668	TNF signaling pathway	11/246	112/8112	0.000560368	0.00342892	0.00252798	ICAM1/CCL5/CXCL10/CCL2/MMP14/FOS/JUNB/TNFRSF1A/VCAM1/SOCS3/MMP9	11
TMEM176A	3.11448	4.15568	1.04121	1.06524e-23	1.19088e-22		BP	GO:0097529	myeloid leukocyte migration	23/443	218/18862	2.00231e-09	1.92687e-07	1.41754e-07	FCER1G/TGFB2/VEGFA/CCL5/CHGA/CXCL10/CCL2/MMP14/CD99/CD74/EMILIN1/S100A8/TREM2/C3AR1/C5AR1/ITGB2/SAA1/LGALS3/ANXA1/RAC2/RARRES2/SERPINE1/S100A9	23		hsa04613	Neutrophil extracellular trap formation	15/246	190/8112	0.000637763	0.00375039	0.00276498	FPR1/CASP1/CASP4/FCGR3A/CYBA/C3/CYBB/C5AR1/ITGB2/FPR3/RAC2/TLR2/FCGR2A/PRKCG/PRKCB	15
HLA-DQA1	1.65635	2.71965	1.0633	1.07414e-11	4.15539e-11		BP	GO:0006909	phagocytosis	31/443	381/18862	2.0733e-09	1.94985e-07	1.43445e-07	SYT7/FCER1G/IGHG3/IGLC1/IGKC/IGLC2/CCL2/ICAM5/PTX3/IGHA1/FCGR3A/IGLC3/TYROBP/SLC11A1/TREM2/CYBA/C3/CD93/ITGB2/IGHG2/MSR1/ANXA1/RAC2/TLR2/FCGR2A/PRKCG/CD14/ARPC1B/PLSCR1/FCGR2B/IGHG1	31		hsa04728	Dopaminergic synapse	12/246	132/8112	0.000642091	0.00375039	0.00276498	CAMK2A/GRIA4/FOS/GNG3/GRIA2/GNG12/MAOB/KCNJ9/PRKCG/KIF5A/CALY/PRKCB	12
TGFB2	1.6136	2.79761	1.18402	1.00545e-32	3.01929e-31		BP	GO:0032412	regulation of ion transmembrane transporter activity	25/443	257/18862	2.16152e-09	1.95391e-07	1.43743e-07	NPPA/SHISA7/SLN/CCL2/CACNG3/GRIA4/FXYD7/JPH3/JPH4/TMSB4X/GEM/TREM2/GRIA2/GRIN1/KCNIP2/HPCA/SHANK1/MAPK8IP2/CAV1/KCNC2/CTSS/SCN3B/KCNJ11/MMP9/NEFL	25		hsa04713	Circadian entrainment	10/246	97/8112	0.000679079	0.0038783	0.00285928	CAMK2A/GRIA4/FOS/GNG3/GRIA2/GRIN1/GNG12/KCNJ9/PRKCG/PRKCB	10
SEC61G	5.74267	6.80252	1.05985	8.87442e-18	5.71419e-17		BP	GO:0002449	lymphocyte mediated immunity	30/443	360/18862	2.17206e-09	1.95391e-07	1.43743e-07	FCER1G/IGHG3/IGLC1/HLA-DRA/IGKC/SERPING1/IGLC2/ICAM1/C1S/LILRB4/C1QB/IGHA1/CD74/IGLC3/FOXJ1/C1QA/C3/HLA-DRB1/C1QC/CLU/B2M/CFI/IL13RA2/IGHG2/CTSC/C1RL/C1R/HLA-B/FCGR2B/IGHG1	30		hsa05417	Lipid and atherosclerosis	16/246	215/8112	0.000807896	0.00451368	0.00332772	CAMK2A/ICAM1/CCL5/CCL2/CASP1/FOS/LY96/SOD2/CYBA/CYBB/HSPA6/TNFRSF1A/TLR2/VCAM1/CD14/MMP9	16
SLN	1.50914	2.74861	1.23947	1.09464e-14	5.46831e-14		BP	GO:1901214	regulation of neuron death	27/443	302/18862	3.11977e-09	2.74672e-07	2.02069e-07	EGR1/HMOX1/TGFB2/CCL5/STXBP1/SNCG/CHGA/CCL2/FOS/SOD2/CTSZ/CDK5R1/TYROBP/AGAP2/FAIM2/SNCB/C1QA/VSTM2L/GRIK2/C5AR1/ITGB2/CLU/GPNMB/PRKCG/GABRA5/NEFL/FCGR2B	27		hsa05418	Fluid shear stress and atherosclerosis	12/246	139/8112	0.00101693	0.00556067	0.00409961	HMOX1/ICAM1/VEGFA/CCL2/FOS/CYBA/TNFRSF1A/RAC2/VCAM1/CAV1/MMP9/PLAT	12
TAGLN	4.35939	5.47222	1.11283	7.851e-26	1.09306e-24		BP	GO:1903305	regulation of regulated secretory pathway	18/443	136/18862	3.21193e-09	2.76895e-07	2.03704e-07	SYT7/VAMP8/HMOX1/STXBP1/RAB3A/SYT13/SYN1/ITGB2/IL13RA2/SYT4/RAC2/SYT5/PRKCG/SYP/CDK5R2/SYT1/PRKCB/FCGR2B	18		hsa05031	Amphetamine addiction	8/246	69/8112	0.00107905	0.00577739	0.00425939	CAMK2A/GRIA4/FOS/GRIA2/GRIN1/MAOB/PRKCG/PRKCB	8
SPTBN2	4.7734	3.35419	-1.41921	2.15939e-47	8.63381e-45		BP	GO:0030199	collagen fibril organization	12/443	54/18862	3.41133e-09	2.86871e-07	2.11043e-07	TGFB2/LOXL2/COL1A1/AEBP1/COL5A1/SERPINH1/EMILIN1/COL5A2/FMOD/COL3A1/COL1A2/LUM	12		hsa04911	Insulin secretion	9/246	86/8112	0.001125	0.00590049	0.00435014	CAMK2A/SNAP25/ATP1A3/ABCC8/CCK/RAB3A/PRKCG/KCNJ11/PRKCB	9
TNR	4.74413	3.39032	-1.3538	2.43461e-20	1.987e-19		BP	GO:0032409	regulation of transporter activity	26/443	283/18862	3.46631e-09	2.86871e-07	2.11043e-07	NPPA/SHISA7/SLN/CCL2/CACNG3/GRIA4/FXYD7/JPH3/JPH4/TMSB4X/GEM/TREM2/GRIA2/GRIN1/KCNIP2/HPCA/SHANK1/MAPK8IP2/CAV1/SYNGR3/KCNC2/CTSS/SCN3B/KCNJ11/MMP9/NEFL	26		hsa05134	Legionellosis	7/246	57/8112	0.00156987	0.00806914	0.00594899	CASP1/C3/HSPA6/ITGB2/EEF1A2/TLR2/CD14	7
IGKC	1.45379	3.22123	1.76744	2.39979e-23	2.59197e-22		BP	GO:0002237	response to molecule of bacterial origin	29/443	346/18862	3.55453e-09	2.88405e-07	2.12171e-07	LTF/ICAM1/CCL5/CXCL10/CCL2/CASP1/FOS/CD68/LY96/ZFP36/SOD2/SLC11A1/S100A8/TREM2/C5AR1/SLPI/B2M/GNG12/CARD16/MAOB/ADM/TLR2/VCAM1/SERPINE1/CD14/S100A9/VIM/HAMP/FCGR2B	29		hsa04066	HIF-1 signaling pathway	10/246	109/8112	0.0016766	0.00844875	0.00622886	NPPA/CAMK2A/HMOX1/VEGFA/TIMP1/CYBB/PRKCG/SERPINE1/ALDOC/PRKCB	10
RBFOX3	2.47847	1.17655	-1.30192	4.17854e-30	9.01178e-29		BP	GO:0051051	negative regulation of transport	33/443	438/18862	4.28367e-09	3.40881e-07	2.50777e-07	CABP1/VAMP8/FABP5/HMOX1/SLN/ICAM1/CHGA/STX1B/UCP2/ENHO/CD74/PACSIN1/GEM/SH3GL3/HRH3/BST2/TNFRSF1A/LGALS3/IL13RA2/NECAB2/SYT4/MAOB/ANXA1/VSNL1/TLR2/CAV1/SFRP4/KCNJ11/MMP9/PLSCR1/PRKCB/HAMP/FCGR2B	33		hsa04926	Relaxin signaling pathway	11/246	129/8112	0.0018082	0.0089367	0.0065886	VEGFA/COL1A1/FOS/GNG3/COL4A2/ACTA2/COL3A1/COL1A2/GNG12/MMP9/COL4A1	11
CRNDE	1.62898	2.66733	1.03835	1.19049e-20	9.92174e-20		BP	GO:0022898	regulation of transmembrane transporter activity	25/443	268/18862	5.11321e-09	3.99216e-07	2.93692e-07	NPPA/SHISA7/SLN/CCL2/CACNG3/GRIA4/FXYD7/JPH3/JPH4/TMSB4X/GEM/TREM2/GRIA2/GRIN1/KCNIP2/HPCA/SHANK1/MAPK8IP2/CAV1/KCNC2/CTSS/SCN3B/KCNJ11/MMP9/NEFL	25		hsa05144	Malaria	6/246	50/8112	0.00380198	0.018436	0.013592	TGFB2/ICAM1/CCL2/ITGB2/TLR2/VCAM1	6
SERPING1	3.86097	5.28533	1.42435	3.05929e-32	8.58973e-31		BP	GO:0006958	complement activation, classical pathway	18/443	141/18862	5.76977e-09	4.42135e-07	3.25267e-07	IGHG3/IGLC1/IGKC/SERPING1/IGLC2/C1S/C1QB/IGHA1/IGLC3/C1QA/C3/C1QC/CLU/CFI/IGHG2/C1RL/C1R/IGHG1	18		hsa04064	NF-kappa B signaling pathway	9/246	104/8112	0.00419697	0.0199745	0.0147262	ICAM1/LY96/PLAU/BCL2A1/GADD45A/TNFRSF1A/VCAM1/CD14/PRKCB	9
TMEM176B	4.13126	5.35904	1.22779	4.3696e-31	1.08374e-29		BP	GO:0002696	positive regulation of leukocyte activation	31/443	401/18862	7.00937e-09	5.27359e-07	3.87963e-07	HLA-DPA1/IGHG3/IGLC1/VAMP8/HLA-DRA/IGKC/IGLC2/CCL5/STXBP1/CHRNB2/LILRB4/CCL2/MMP14/LGALS1/IGHA1/HLA-DPB1/CD74/IGLC3/IGFBP2/TYROBP/TREM2/HLA-DRB1/ITGB2/HLA-DMB/IGHG2/CTSC/ANXA1/VCAM1/CAV1/HAMP/IGHG1	31		hsa05143	African trypanosomiasis	5/246	37/8112	0.00485514	0.0226867	0.0167258	NPPA/ICAM1/VCAM1/PRKCG/PRKCB	5
CLIC1	4.31626	5.94051	1.62424	2.13371e-47	8.63381e-45		BP	GO:0050890	cognition	25/443	276/18862	9.28784e-09	6.86305e-07	5.04896e-07	SHISA7/SNAP25/HLA-DRA/TNR/CHRNB2/SLC8A2/CCK/NRGN/FOS/CNTNAP2/JPH3/NRXN1/PRKAR1B/ITGA5/C5AR1/HRH3/B2M/GRIN1/CHRM1/SHANK1/TLR2/MAPK8IP2/PRKCG/GABRA5/SLC12A5	25		hsa04151	PI3K-Akt signaling pathway	20/246	354/8112	0.00533733	0.0242716	0.0178942	LAMC1/IBSP/TNR/ITGB4/VEGFA/COL1A1/GNG3/COL6A3/SPP1/TNC/COL4A2/ITGA5/OSMR/COL1A2/GNG12/CHRM1/COL6A2/TLR2/COL4A1/FN1	20
IGLC2	0.557201	1.94511	1.38791	3.25418e-23	3.47277e-22		BP	GO:1904062	regulation of cation transmembrane transport	28/443	340/18862	9.78613e-09	7.10439e-07	5.2265e-07	NPPA/SHISA7/KCNIP3/SLN/CXCL10/CCL2/CACNG3/GRIA4/FXYD7/JPH3/JPH4/TMSB4X/GEM/TREM2/GRIA2/GRIN1/KCNIP2/HPCA/SHANK1/MAPK8IP2/CAV1/KCNC2/CTSS/SCN3B/KCNJ11/MMP9/NEFL/HAMP	28		hsa04659	Th17 cell differentiation	9/246	108/8112	0.00538319	0.0242716	0.0178942	HLA-DPA1/HLA-DRA/HLA-DOA/HLA-DQA1/FOS/HLA-DPB1/HLA-DMA/HLA-DRB1/HLA-DMB	9
SYNPR	2.14625	1.00151	-1.14474	8.43436e-22	7.85546e-21		BP	GO:0042391	regulation of membrane potential	32/443	431/18862	1.05316e-08	7.51374e-07	5.52765e-07	NPPA/SLC1A6/ATP1A3/CLIC1/CHRNB2/SLC8A2/GABRA3/CASP1/CCK/STX1B/CELF4/UCP2/GABRD/SOD2/NRXN1/GABRA1/TREM2/GRIK2/GRIN1/KCNIP2/CHRM1/GABRB3/GABRG2/KCNH3/CBLN1/SHANK1/MAPK8IP2/CAV1/KCNC2/GABRA5/SCN3B/KCNJ11	32		hsa05165	Human papillomavirus infection	19/246	331/8112	0.00555026	0.0245934	0.0181315	LAMC1/IBSP/TNR/ITGB4/VEGFA/COL1A1/HES5/COL6A3/SPP1/TNC/COL4A2/ITGA5/COL1A2/TNFRSF1A/COL6A2/ATP6V1G2/HLA-B/COL4A1/FN1	19
ITGB4	3.66595	4.70332	1.03736	2.87907e-21	2.54686e-20		BP	GO:0050867	positive regulation of cell activation	31/443	412/18862	1.32107e-08	9.26542e-07	6.81631e-07	HLA-DPA1/IGHG3/IGLC1/VAMP8/HLA-DRA/IGKC/IGLC2/CCL5/STXBP1/CHRNB2/LILRB4/CCL2/MMP14/LGALS1/IGHA1/HLA-DPB1/CD74/IGLC3/IGFBP2/TYROBP/TREM2/HLA-DRB1/ITGB2/HLA-DMB/IGHG2/CTSC/ANXA1/VCAM1/CAV1/HAMP/IGHG1	31		hsa04810	Regulation of actin cytoskeleton	14/246	218/8112	0.00643933	0.0280493	0.0206794	ITGB4/ACTN1/MYL12A/TMSB4X/ITGA5/ITGB2/GNG12/CHRM1/MSN/CXCR4/SCIN/RAC2/ARPC1B/FN1	14
ICAM1	1.66512	2.79725	1.13213	5.67009e-36	2.61861e-34		BP	GO:0032496	response to lipopolysaccharide	27/443	326/18862	1.60249e-08	1.10518e-06	8.13051e-07	LTF/ICAM1/CCL5/CXCL10/CCL2/CASP1/FOS/CD68/LY96/ZFP36/SOD2/SLC11A1/S100A8/TREM2/C5AR1/SLPI/GNG12/CARD16/MAOB/ADM/TLR2/VCAM1/SERPINE1/CD14/S100A9/VIM/HAMP	27		hsa04725	Cholinergic synapse	9/246	113/8112	0.00721358	0.0308982	0.0227797	CAMK2A/KCNJ4/CHRNB2/FOS/GNG3/GNG12/CHRM1/PRKCG/PRKCB	9
MYT1L	2.25893	0.928006	-1.33093	1.62022e-36	8.1272e-35		BP	GO:0014047	glutamate secretion	10/443	40/18862	2.08257e-08	1.41273e-06	1.03931e-06	SNAP25/SLC1A6/STXBP1/SLC17A7/CCK/RAB3A/SLC1A2/CPLX1/HRH3/SYT1	10		hsa04216	Ferroptosis	5/246	41/8112	0.00756785	0.0318842	0.0235067	STEAP3/HMOX1/CP/FTL/CYBB	5
APOL4	1.10841	2.17419	1.06577	5.65183e-33	1.76916e-31		BP	GO:0017156	calcium-ion regulated exocytosis	12/443	63/18862	2.19199e-08	1.46297e-06	1.07627e-06	SYT7/STXBP1/STX1B/RAB3A/SYT13/SYN2/UNC13A/SCIN/SYT4/SYT5/CDK5R2/SYT1	12		hsa04666	Fc gamma R-mediated phagocytosis	8/246	97/8112	0.00903907	0.0374684	0.0276237	FCGR3A/SCIN/RAC2/FCGR2A/PRKCG/ARPC1B/PRKCB/FCGR2B	8
VEGFA	3.33531	4.6916	1.35629	3.81224e-20	3.0482e-19		BP	GO:0048259	regulation of receptor-mediated endocytosis	15/443	106/18862	2.65184e-08	1.7418e-06	1.28139e-06	HIP1R/VEGFA/APLN/ANXA2/SH3GL2/C3/SNAP91/SH3GL3/CLU/B2M/NECAB2/HPCA/TNK2/SFRP4/SERPINE1	15		hsa04621	NOD-like receptor signaling pathway	12/246	184/8112	0.0100551	0.0410184	0.0302409	OAS1/GBP2/GBP1/CCL5/CCL2/CASP1/CASP4/CYBA/CYBB/NAMPT/CARD16/GBP3	12
RDH10	1.8207	2.95453	1.13383	2.48772e-39	1.88237e-37		BP	GO:0071621	granulocyte chemotaxis	16/443	124/18862	3.48887e-08	2.25577e-06	1.65951e-06	FCER1G/TGFB2/CCL5/CXCL10/CCL2/CD74/S100A8/C3AR1/C5AR1/ITGB2/SAA1/LGALS3/ANXA1/RAC2/RARRES2/S100A9	16		hsa05170	Human immunodeficiency virus 1 infection	13/246	212/8112	0.0122633	0.0492448	0.0363058	FOS/GNG3/APOBEC3C/BST2/TNFRSF1A/B2M/GNG12/CXCR4/RAC2/TLR2/PRKCG/HLA-B/PRKCB	13
C1S	3.311	4.75071	1.43971	1.88238e-41	1.95432e-39		BP	GO:0070997	neuron death	27/443	342/18862	4.35954e-08	2.77535e-06	2.04175e-06	EGR1/HMOX1/TGFB2/CCL5/STXBP1/SNCG/CHGA/CCL2/FOS/SOD2/CTSZ/CDK5R1/TYROBP/AGAP2/FAIM2/SNCB/C1QA/VSTM2L/GRIK2/C5AR1/ITGB2/CLU/GPNMB/PRKCG/GABRA5/NEFL/FCGR2B	27		hsa04720	Long-term potentiation	6/246	67/8112	0.0156082	0.0617123	0.0454975	CAMK2A/GRIA2/PPP1R1A/GRIN1/PRKCG/PRKCB	6
CCL5	1.18749	2.24839	1.06091	2.75266e-33	8.90492e-32		BP	GO:0031338	regulation of vesicle fusion	8/443	24/18862	4.59602e-08	2.88156e-06	2.11989e-06	STXBP1/RAB3A/ANXA2/CPLX1/CPLX2/SYT4/ANXA1/SYT1	8		hsa04010	MAPK signaling pathway	16/246	294/8112	0.0168633	0.0656648	0.0484115	TGFB2/VEGFA/PTPN5/CACNG3/FOS/HSPB1/GADD45A/HSPA6/TNFRSF1A/GNG12/FLNC/RAC2/MAPK8IP2/PRKCG/CD14/PRKCB	16
TMEM151B	3.30845	1.88918	-1.41926	1.65769e-38	1.07253e-36		BP	GO:0007159	leukocyte cell-cell adhesion	28/443	366/18862	4.77154e-08	2.94696e-06	2.168e-06	HLA-DPA1/HLA-DRA/ICAM1/CCL5/LILRB4/CCL2/LGALS1/HLA-DPB1/CD74/IGFBP2/FOXJ1/S100A8/ITGA5/HLA-DRB1/CD44/ITGB2/HLA-DMB/LAPTM5/LGALS3/GPNMB/MSN/ANXA1/RAC2/VCAM1/CAV1/VSIG4/S100A9/FCGR2B	28
KCNJ4	2.83843	1.58949	-1.24894	5.81502e-25	7.41014e-24		BP	GO:0099601	regulation of neurotransmitter receptor activity	13/443	81/18862	4.88474e-08	2.94918e-06	2.16963e-06	SHISA7/CCL2/CACNG3/GRIA4/NPTXR/DLGAP1/DLGAP3/GRIA2/GRIN1/NPTX1/SHANK1/MAPK8IP2/NEFL	13
STXBP1	4.99	3.98565	-1.00435	1.40089e-28	2.56663e-27		BP	GO:0042742	defense response to bacterium	27/443	344/18862	4.91767e-08	2.94918e-06	2.16963e-06	GBP2/LTF/FCER1G/IGHG3/IGLC1/IGKC/IGLC2/CHGA/IGHA1/IGLC3/SLC11A1/S100A8/TREM2/CYBA/C5AR1/SLPI/PLA2G2A/TNFRSF1A/IGHG2/LYZ/TLR2/RARRES2/SERPINE1/PI3/S100A9/HAMP/IGHG1	27
ATCAY	5.18542	3.64061	-1.54481	4.40891e-30	9.49332e-29		BP	GO:0007612	learning	16/443	130/18862	6.85852e-08	4.05437e-06	2.98268e-06	SNAP25/TNR/CHRNB2/SLC8A2/CCK/NRGN/FOS/CNTNAP2/JPH3/NRXN1/GRIN1/SHANK1/TLR2/MAPK8IP2/GABRA5/SLC12A5	16
DUSP26	4.76857	3.34367	-1.4249	2.75723e-46	8.20614e-44		BP	GO:0097530	granulocyte migration	17/443	148/18862	7.49496e-08	4.36819e-06	3.21356e-06	FCER1G/TGFB2/CCL5/CXCL10/CCL2/CD99/CD74/S100A8/C3AR1/C5AR1/ITGB2/SAA1/LGALS3/ANXA1/RAC2/RARRES2/S100A9	17
PTPN5	2.67923	1.51658	-1.16265	3.2995e-25	4.27785e-24		BP	GO:0002685	regulation of leukocyte migration	20/443	205/18862	8.495e-08	4.88226e-06	3.59174e-06	HMOX1/ICAM1/VEGFA/CCL5/CXCL10/CCL2/MMP14/CD99/PLVAP/CD74/EMILIN1/TREM2/C3AR1/C5AR1/LGALS3/MSN/ANXA1/RAC2/RARRES2/SERPINE1	20
SNCG	5.08385	3.71776	-1.36609	1.57136e-19	1.17901e-18		BP	GO:0046928	regulation of neurotransmitter secretion	13/443	85/18862	8.82854e-08	5.00445e-06	3.68163e-06	CAMK2A/STXBP1/SNCG/STX1B/RAB3A/CPLX1/CPLX2/SYN1/SYT4/PRKCG/SYP/SYT1/PRKCB	13
SPOCD1	1.57123	3.40301	1.83178	1.80618e-31	4.70627e-30		BP	GO:0036465	synaptic vesicle recycling	12/443	72/18862	1.04257e-07	5.82993e-06	4.28892e-06	SYT7/SNCG/SLC17A7/STX1B/RAB3A/PACSIN1/SH3GL2/SNCB/SNAP91/SYT5/SYP/SYT1	12
CEBPD	3.78829	5.00617	1.21788	1.91304e-31	4.96539e-30		BP	GO:0042116	macrophage activation	14/443	102/18862	1.14538e-07	6.31945e-06	4.64904e-06	CD74/TYROBP/SLC11A1/TREM2/C1QA/CD93/C5AR1/ITGB2/CLU/CTSC/TLR2/VSIG4/HAMP/FCGR2B	14
L1CAM	3.7697	2.46029	-1.3094	1.77573e-21	1.61455e-20		BP	GO:0030593	neutrophil chemotaxis	14/443	103/18862	1.29754e-07	7.06477e-06	5.19735e-06	FCER1G/TGFB2/CCL5/CXCL10/CCL2/CD74/S100A8/C3AR1/C5AR1/ITGB2/SAA1/LGALS3/RAC2/S100A9	14
CHRNB2	2.5046	1.46161	-1.043	6.95293e-39	4.85003e-37		BP	GO:0031644	regulation of nervous system process	16/443	137/18862	1.43764e-07	7.72589e-06	5.68372e-06	FABP5/TNR/SLC8A2/CCK/STX1B/CELF4/NRXN1/NPTXR/DLGAP1/DLGAP3/GRIN1/NPTX1/CTSC/CBLN1/SHANK1/TYMP	16
LOXL2	1.63727	2.83825	1.20098	1.03468e-33	3.52607e-32		BP	GO:0016079	synaptic vesicle exocytosis	14/443	104/18862	1.4677e-07	7.78632e-06	5.72818e-06	SYT7/SNAP25/STXBP1/STX1B/RAB3A/CPLX1/CPLX2/UNC13A/SYN1/SYT5/PRKCG/SYP/SYT1/PRKCB	14
ABCC8	3.83717	2.45222	-1.38495	1.33136e-27	2.20135e-26		BP	GO:0007611	learning or memory	21/443	235/18862	1.81472e-07	9.50546e-06	6.9929e-06	SHISA7/SNAP25/TNR/CHRNB2/SLC8A2/CCK/NRGN/FOS/CNTNAP2/JPH3/NRXN1/PRKAR1B/ITGA5/B2M/GRIN1/SHANK1/TLR2/MAPK8IP2/PRKCG/GABRA5/SLC12A5	21
LINC00634	4.57226	3.45042	-1.12184	2.71059e-28	4.82111e-27		BP	GO:0048167	regulation of synaptic plasticity	18/443	176/18862	1.85549e-07	9.59753e-06	7.06063e-06	SYT7/SHISA7/CAMK2A/SNAP25/TNR/STXBP1/SLC8A2/NRGN/RAB3A/JPH3/JPH4/TYROBP/CPLX2/GRIK2/GRIN1/CBLN1/SHANK1/SYP	18
SCRT1	3.09091	1.50443	-1.58649	2.16982e-41	2.16869e-39		BP	GO:1990266	neutrophil migration	15/443	123/18862	1.99272e-07	1.01801e-05	7.48921e-06	FCER1G/TGFB2/CCL5/CXCL10/CCL2/CD99/CD74/S100A8/C3AR1/C5AR1/ITGB2/SAA1/LGALS3/RAC2/S100A9	15
BGN	4.56208	5.78327	1.22119	4.58879e-27	7.19644e-26		BP	GO:0002526	acute inflammatory response	14/443	107/18862	2.10562e-07	1.06257e-05	7.81703e-06	ICAM1/CD163/SERPINA1/S100A8/TREM1/SERPINA3/C3/OSMR/SAA1/VCAM1/PLSCR1/FN1/HAMP/FCGR2B	14
SLC8A2	2.71943	1.4359	-1.28353	6.1197e-33	1.90165e-31		BP	GO:0050433	regulation of catecholamine secretion	10/443	52/18862	3.02109e-07	1.50618e-05	1.10805e-05	SYT7/SNCG/CHRNB2/CHGA/RAB3A/SYT13/HRH3/SYT4/SYT5/SYT1	10
ABCC3	0.833888	2.31721	1.48332	1.55021e-34	5.88159e-33		BP	GO:0031629	synaptic vesicle fusion to presynaptic active zone membrane	7/443	21/18862	3.28823e-07	1.60079e-05	1.17765e-05	SNAP25/STXBP1/STX1B/RAB3A/CPLX1/CPLX2/SYT1	7
APLN	3.82503	4.8353	1.01027	1.4367e-25	1.93579e-24		BP	GO:0099500	vesicle fusion to plasma membrane	7/443	21/18862	3.28823e-07	1.60079e-05	1.17765e-05	SNAP25/STXBP1/STX1B/RAB3A/CPLX1/CPLX2/SYT1	7
PCOLCE	2.7891	3.85741	1.06831	1.14577e-23	1.27878e-22		BP	GO:0002683	negative regulation of immune system process	28/443	403/18862	3.51077e-07	1.68925e-05	1.24274e-05	GBP1/LTF/HMOX1/HLA-DOA/TMEM176A/TGFB2/SERPING1/TMEM176B/LILRB4/CCL2/CD68/CD74/EMILIN1/GPR17/FOXJ1/TYROBP/HLA-DRB1/C1QC/COL3A1/BST2/LAPTM5/LGALS3/IL13RA2/GPNMB/ANXA1/VSIG4/HLA-B/FCGR2B	28
CHGA	4.74729	2.67386	-2.07344	2.38119e-37	1.33436e-35		BP	GO:0050432	catecholamine secretion	10/443	53/18862	3.64638e-07	1.71463e-05	1.2614e-05	SYT7/SNCG/CHRNB2/CHGA/RAB3A/SYT13/HRH3/SYT4/SYT5/SYT1	10
ASIC4	4.82786	3.49344	-1.33442	2.11714e-21	1.90429e-20		BP	GO:1905517	macrophage migration	10/443	53/18862	3.64638e-07	1.71463e-05	1.2614e-05	CCL5/CCL2/MMP14/EMILIN1/TREM2/C3AR1/C5AR1/SAA1/LGALS3/RARRES2	10
COL1A1	1.59894	3.71952	2.12058	1.41485e-43	2.20339e-41		BP	GO:0021700	developmental maturation	22/443	268/18862	4.05085e-07	1.87845e-05	1.38193e-05	LTF/SOX8/TGFB2/VEGFA/STXBP1/PTPRN/HES5/RAB3A/ACTL6B/CNTNAP2/NRXN1/CDK5R1/C1QA/RAB32/C3/UNC13A/KCNIP2/SYT4/SHANK1/SYP/CDK5R2/NEFL	22
AEBP1	4.15006	5.82901	1.67895	1.91141e-30	4.31696e-29		BP	GO:0052547	regulation of peptidase activity	30/443	455/18862	4.08557e-07	1.87845e-05	1.38193e-05	HIP1R/PSMB9/LTF/PLAUR/SERPING1/VEGFA/PCOLCE/CASP1/CCK/ANXA2/SERPINH1/COL6A3/SERPINA1/S100A8/TIMP1/SERPINA3/C3/CD44/SLPI/BST2/GRIN1/LAPTM5/CSTA/CARD16/CAV1/SERPINE1/PI3/S100A9/MMP9/FN1	30
FBLL1	4.44499	3.31924	-1.12575	3.66671e-31	9.17911e-30		BP	GO:0030595	leukocyte chemotaxis	20/443	226/18862	4.16281e-07	1.89294e-05	1.39258e-05	FCER1G/TGFB2/VEGFA/CCL5/CHGA/CXCL10/CCL2/CD74/S100A8/C3AR1/C5AR1/ITGB2/SAA1/LGALS3/CXCR4/ANXA1/RAC2/RARRES2/SERPINE1/S100A9	20
MS4A6A	2.63101	4.33377	1.70276	1.83514e-51	2.04367e-48		BP	GO:0010469	regulation of signaling receptor activity	18/443	188/18862	4.98545e-07	2.24237e-05	1.64965e-05	SHISA7/LILRB4/CCL2/CACNG3/GRIA4/PLAU/NPTXR/DLGAP1/DLGAP3/GRIA2/GRIN1/NPTX1/SHANK1/MAPK8IP2/LY6H/SERPINE1/NEFL/FCGR2B	18
GABRA3	2.73499	1.68252	-1.05247	1.03162e-28	1.91099e-27		BP	GO:0051588	regulation of neurotransmitter transport	13/443	99/18862	5.48746e-07	2.44163e-05	1.79624e-05	CAMK2A/STXBP1/SNCG/STX1B/RAB3A/CPLX1/CPLX2/SYN1/SYT4/PRKCG/SYP/SYT1/PRKCB	13
TNFRSF12A	2.68245	4.5989	1.91645	4.46523e-39	3.181e-37		BP	GO:0002687	positive regulation of leukocyte migration	15/443	133/18862	5.57037e-07	2.45215e-05	1.80398e-05	ICAM1/VEGFA/CCL5/CXCL10/MMP14/CD99/PLVAP/CD74/TREM2/C3AR1/C5AR1/LGALS3/RAC2/RARRES2/SERPINE1	15
OLIG1	8.40158	7.32428	-1.0773	5.83e-19	4.15547e-18		BP	GO:0071356	cellular response to tumor necrosis factor	23/443	296/18862	5.83353e-07	2.54096e-05	1.86932e-05	PSMB9/GBP2/GBP1/CD58/ICAM1/CCL5/COL1A1/TNFRSF12A/CCL2/CASP1/CASP4/PLVAP/ZFP36/TMSB4X/POSTN/TNFRSF1A/LAPTM5/CARD16/CHI3L1/VCAM1/KCNJ11/GBP3/HAMP	23
CA9	0.798976	1.88421	1.08523	8.23238e-16	4.49292e-15		BP	GO:0034612	response to tumor necrosis factor	24/443	320/18862	6.29382e-07	2.7129e-05	1.9958e-05	PSMB9/GBP2/GBP1/CD58/ICAM1/CCL5/COL1A1/TNFRSF12A/CCL2/CASP1/CASP4/PLVAP/ZFP36/TMSB4X/POSTN/TNFRSF1A/LAPTM5/CARD16/CHI3L1/VCAM1/CD14/KCNJ11/GBP3/HAMP	24
S100A6	7.29462	8.38075	1.08613	7.29117e-25	9.12623e-24		BP	GO:0002468	dendritic cell antigen processing and presentation	6/443	15/18862	6.78536e-07	2.89462e-05	2.12949e-05	HLA-DRA/CD68/CD74/SLC11A1/HLA-DRB1/FCGR2B	6
CD53	3.53503	4.6342	1.09917	6.19098e-38	3.7016e-36		BP	GO:0014046	dopamine secretion	8/443	33/18862	7.20622e-07	3.01205e-05	2.21588e-05	SYT7/SNCG/CHRNB2/RAB3A/SYT13/SYT4/SYT5/SYT1	8
LILRB4	2.64946	3.6657	1.01624	7.44301e-37	3.92458e-35		BP	GO:0014059	regulation of dopamine secretion	8/443	33/18862	7.20622e-07	3.01205e-05	2.21588e-05	SYT7/SNCG/CHRNB2/RAB3A/SYT13/SYT4/SYT5/SYT1	8
ACTN1	3.34628	4.44125	1.09497	2.11144e-24	2.52938e-23		BP	GO:0060078	regulation of postsynaptic membrane potential	15/443	136/18862	7.43837e-07	3.078e-05	2.2644e-05	CHRNB2/SLC8A2/GABRA3/STX1B/CELF4/NRXN1/GABRA1/GRIK2/GRIN1/CHRM1/GABRG2/CBLN1/SHANK1/MAPK8IP2/GABRA5	15
CKMT1A	2.2519	1.04333	-1.20857	1.50658e-35	6.5512e-34		BP	GO:0051952	regulation of amine transport	12/443	86/18862	7.7115e-07	3.15942e-05	2.3243e-05	SYT7/STXBP1/SNCG/CHRNB2/CHGA/CCK/RAB3A/SYT13/HRH3/SYT4/SYT5/SYT1	12
IQSEC3	2.69119	1.35646	-1.33473	2.46716e-33	8.02008e-32		BP	GO:0006906	vesicle fusion	13/443	104/18862	9.75684e-07	3.95822e-05	2.91195e-05	SYT7/VAMP8/SNAP25/STXBP1/STX1B/RAB3A/ANXA2/SYT13/CPLX1/CPLX2/SYT4/ANXA1/SYT1	13
SV2B	1.90801	0.8725	-1.03551	4.21813e-21	3.67078e-20		BP	GO:0045785	positive regulation of cell adhesion	28/443	425/18862	1.01655e-06	4.08397e-05	3.00446e-05	HLA-DPA1/IBSP/PLAUR/HLA-DRA/TGFB2/ICAM1/VEGFA/CCL5/DUSP26/LILRB4/CCL2/LGALS1/HLA-DPB1/CD74/EMILIN1/IGFBP2/ITGA5/HLA-DRB1/CD44/ITGB2/SAA1/HLA-DMB/S100A10/ANXA1/VCAM1/CAV1/FN1/PDPN	28
SLC17A7	4.0202	2.27737	-1.74282	3.896e-21	3.40595e-20		BP	GO:0060326	cell chemotaxis	23/443	306/18862	1.03936e-06	4.12941e-05	3.03789e-05	FCER1G/TGFB2/VEGFA/CCL5/CHGA/CXCL10/CCL2/CD74/HSPB1/TMSB4X/S100A8/C3AR1/C5AR1/ITGB2/SAA1/LGALS3/CXCR4/ANXA1/RAC2/VCAM1/RARRES2/SERPINE1/S100A9	23
SRPX2	0.93255	2.43698	1.50443	3.92097e-47	1.45871e-44		BP	GO:0002790	peptide secretion	27/443	401/18862	1.04782e-06	4.12941e-05	3.03789e-05	SYT7/STEAP3/SNAP25/TGFB2/CCL5/SNCG/ABCC8/APLN/CHGA/PTPRN/RAB3A/UCP2/ENHO/CD74/S100A8/CPLX1/TREM2/HLA-DRB1/SAA1/RAB3C/CBLN1/ANXA1/VSNL1/TLR2/KCNC2/KCNJ11/BRSK2	27
PDLIM1	1.99411	3.29171	1.2976	4.0114e-30	8.67927e-29		BP	GO:0051251	positive regulation of lymphocyte activation	25/443	356/18862	1.23641e-06	4.82666e-05	3.55084e-05	HLA-DPA1/IGHG3/IGLC1/HLA-DRA/IGKC/IGLC2/CCL5/CHRNB2/LILRB4/CCL2/MMP14/LGALS1/IGHA1/HLA-DPB1/CD74/IGLC3/IGFBP2/TYROBP/HLA-DRB1/HLA-DMB/IGHG2/ANXA1/VCAM1/CAV1/IGHG1	25
RPH3A	3.04644	1.89605	-1.15038	6.95352e-23	7.16924e-22		BP	GO:0035249	synaptic transmission, glutamatergic	12/443	90/18862	1.26918e-06	4.90827e-05	3.61088e-05	TNR/STXBP1/SLC17A7/CCL2/CACNG3/NRXN1/GRIK2/UNC13A/GRIA2/SHANK1/MAPK8IP2/SYT1	12
F13A1	1.18053	2.44734	1.26681	9.12979e-24	1.03535e-22		BP	GO:0002429	immune response-activating cell surface receptor signaling pathway	30/443	481/18862	1.30139e-06	4.94051e-05	3.6346e-05	HLA-DPA1/PSMB9/GBP1/FCER1G/IGHG3/FPR1/IGLC1/HLA-DRA/HLA-DQA1/IGKC/IGLC2/LILRB4/IGHA1/HLA-DPB1/FCGR3A/IGLC3/TYROBP/C3AR1/HLA-DRB1/C5AR1/LAPTM5/LGALS3/IGHG2/FPR3/FCGR2A/ARPC1B/PLSCR1/PRKCB/FCGR2B/IGHG1	30
CXCL10	0.687625	2.08618	1.39856	4.72615e-43	6.73375e-41		BP	GO:0002757	immune response-activating signal transduction	30/443	481/18862	1.30139e-06	4.94051e-05	3.6346e-05	HLA-DPA1/PSMB9/GBP1/FCER1G/IGHG3/FPR1/IGLC1/HLA-DRA/HLA-DQA1/IGKC/IGLC2/LILRB4/IGHA1/HLA-DPB1/FCGR3A/IGLC3/TYROBP/C3AR1/HLA-DRB1/C5AR1/LAPTM5/LGALS3/IGHG2/FPR3/FCGR2A/ARPC1B/PLSCR1/PRKCB/FCGR2B/IGHG1	30
KIAA0040	1.28549	2.38773	1.10223	2.4553e-43	3.65376e-41		BP	GO:0051346	negative regulation of hydrolase activity	29/443	456/18862	1.32897e-06	4.99933e-05	3.67786e-05	ELFN2/LTF/CAMK2A/PLAUR/TGFB2/SERPING1/VEGFA/SPOCD1/PTX3/ANXA2/SERPINH1/COL6A3/SERPINA1/TIMP1/SERPINA3/C3/CAMSAP3/CD44/SLPI/BST2/PPP1R1A/LGALS3/CSTA/CARD16/TNK2/ANXA1/SERPINE1/PI3/MMP9	29
IGFBP7	7.10047	8.17464	1.07416	1.40068e-34	5.35979e-33		BP	GO:0070661	leukocyte proliferation	23/443	312/18862	1.45113e-06	5.4097e-05	3.97976e-05	HLA-DPA1/CCL5/CHRNB2/LILRB4/HLA-DPB1/CD74/IGFBP2/FOXJ1/TYROBP/SLC11A1/TREM2/HLA-DRB1/CLU/BST2/HLA-DMB/LGALS3/GPNMB/MSN/ANXA1/RAC2/VCAM1/VSIG4/FCGR2B	23
C1QB	6.20378	7.66476	1.46098	8.89009e-46	2.28971e-43		BP	GO:0070482	response to oxygen levels	26/443	385/18862	1.57329e-06	5.81273e-05	4.27626e-05	PSMB9/EGR1/HMOX1/TGFB2/ICAM1/VEGFA/CHRNB2/LOXL2/COL1A1/CA9/PDLIM1/CASP1/MMP14/UCP2/PLAU/SOD2/VASN/POSTN/CYBB/CARD16/CXCR4/ADM/TLR2/VCAM1/CAV1/PDPN	26
CCL2	2.88158	4.68522	1.80364	2.06534e-38	1.28656e-36		BP	GO:0006911	phagocytosis, engulfment	14/443	126/18862	1.59068e-06	5.82499e-05	4.28528e-05	IGHG3/IGLC1/IGKC/IGLC2/IGHA1/IGLC3/TREM2/C3/ITGB2/IGHG2/MSR1/RAC2/FCGR2B/IGHG1	14
CASP1	1.97794	3.03466	1.05672	8.46762e-47	2.98439e-44		BP	GO:0048791	calcium ion-regulated exocytosis of neurotransmitter	6/443	17/18862	1.61208e-06	5.85155e-05	4.30482e-05	SYT7/STXBP1/STX1B/UNC13A/SYT5/SYT1	6
CACNG3	1.7447	0.726123	-1.01858	8.2033e-25	1.02202e-23		BP	GO:0060560	developmental growth involved in morphogenesis	19/443	225/18862	1.64346e-06	5.91359e-05	4.35046e-05	OLFM1/TNR/VEGFA/RDH10/L1CAM/SPP1/CPNE5/CDK5R1/TNC/SH3GL2/RTN4R/UNC13A/POSTN/CXCR4/SLIT1/SYT4/CPNE6/SYT1/FN1	19
CCK	3.72913	2.15647	-1.57266	3.69139e-19	2.67816e-18		BP	GO:1990138	neuron projection extension	16/443	164/18862	1.6732e-06	5.96869e-05	4.391e-05	OLFM1/TNR/VEGFA/L1CAM/CPNE5/CDK5R1/SH3GL2/RTN4R/UNC13A/POSTN/CXCR4/SLIT1/SYT4/CPNE6/SYT1/FN1	16
CSDC2	4.30616	3.14143	-1.16472	1.04115e-20	8.7096e-20		BP	GO:0016050	vesicle organization	24/443	339/18862	1.75319e-06	6.15128e-05	4.52533e-05	SYT7/VAMP8/SNAP25/STXBP1/PTPRN/STX1B/RAB3A/ANXA2/SYT13/CTSZ/SERPINA1/CPLX1/CPLX2/RAB32/SNAP91/UNC13A/S100A10/CTSC/SYT4/ANXA1/CAV1/SYP/SYT1/SRGN	24
PTPRN	4.09242	2.95601	-1.13642	2.78811e-19	2.05172e-18		BP	GO:0001819	positive regulation of cytokine production	28/443	437/18862	1.75411e-06	6.15128e-05	4.52533e-05	HLA-DPA1/EGR1/FCER1G/CD58/HMOX1/CASP1/LY96/HLA-DPB1/CD74/HSPB1/TYROBP/SLC11A1/TREM2/CYBA/C3AR1/C3/POSTN/C5AR1/CLU/SAA1/B2M/LAPTM5/LUM/ANXA1/TLR2/SERPINE1/CD14/C1QTNF4	28
ARHGDIB	4.71745	5.8697	1.15225	2.19181e-47	8.63381e-45		BP	GO:0090174	organelle membrane fusion	13/443	110/18862	1.86158e-06	6.47328e-05	4.76221e-05	SYT7/VAMP8/SNAP25/STXBP1/STX1B/RAB3A/ANXA2/SYT13/CPLX1/CPLX2/SYT4/ANXA1/SYT1	13
NRGN	6.5649	4.90873	-1.65617	1.83734e-16	1.05802e-15		BP	GO:0007162	negative regulation of cell adhesion	22/443	295/18862	2.03064e-06	6.82545e-05	5.02129e-05	GBP1/TNR/VEGFA/COL1A1/LILRB4/ARHGDIB/MMP14/ARHGDIG/LGALS1/CD74/FOXJ1/TGFBI/TNC/HLA-DRB1/POSTN/LAPTM5/LGALS3/GPNMB/ANXA1/SERPINE1/VSIG4/FCGR2B	22
CASP4	1.39454	2.49597	1.10143	1.9837e-51	2.04367e-48		BP	GO:0015837	amine transport	12/443	94/18862	2.03316e-06	6.82545e-05	5.02129e-05	SYT7/STXBP1/SNCG/CHRNB2/CHGA/CCK/RAB3A/SYT13/HRH3/SYT4/SYT5/SYT1	12
MMP14	3.53074	5.10287	1.57214	2.28136e-41	2.26328e-39		BP	GO:0050764	regulation of phagocytosis	12/443	94/18862	2.03316e-06	6.82545e-05	5.02129e-05	SYT7/FCER1G/CCL2/PTX3/SLC11A1/TREM2/CYBA/C3/TLR2/PRKCG/PLSCR1/FCGR2B	12
GRIA4	4.2388	3.2361	-1.0027	3.4667e-22	3.35959e-21		BP	GO:0050727	regulation of inflammatory response	25/443	366/18862	2.03953e-06	6.82545e-05	5.02129e-05	VAMP8/CCL5/CASP1/CASP4/TMSB4X/GPR17/PDE2A/S100A8/TREM2/C3/HLA-DRB1/OSMR/PLA2G2A/SAA1/TNFRSF1A/TNFAIP6/CTSC/ANXA1/TLR2/SERPINE1/SOCS3/S100A9/MMP9/HAMP/FCGR2B	25
MYL12A	4.11419	5.29658	1.18239	1.91169e-39	1.50607e-37		BP	GO:0007596	blood coagulation	24/443	342/18862	2.04533e-06	6.82545e-05	5.02129e-05	FCER1G/PLAUR/SERPING1/CLIC1/STXBP1/COL1A1/F13A1/MYL12A/ANXA5/HSPB1/PLAU/PRKAR1B/SERPINA1/COL3A1/COL1A2/SAA1/CAV1/PRKCG/SERPINE1/PLSCR1/PLAT/PRKCB/FN1/PDPN	24
RCOR2	4.16526	3.15873	-1.00653	2.45809e-20	2.00372e-19		BP	GO:0031623	receptor internalization	13/443	111/18862	2.06419e-06	6.8333e-05	5.02706e-05	FCER1G/SNAP25/VEGFA/APLN/LILRB4/CACNG3/ITGB2/NECAB2/HPCA/ADM/CAV1/SFRP4/CALY	13
HES5	3.36498	2.20412	-1.16087	3.75033e-19	2.71945e-18		BP	GO:0015844	monoamine transport	11/443	79/18862	2.2767e-06	7.47697e-05	5.5006e-05	SYT7/SNCG/CHRNB2/CHGA/RAB3A/SYT13/HRH3/SYT4/MAOB/SYT5/SYT1	11
SMOC1	6.43628	5.01976	-1.41652	4.71753e-14	2.24935e-13		BP	GO:0007599	hemostasis	24/443	346/18862	2.50422e-06	8.15942e-05	6.00266e-05	FCER1G/PLAUR/SERPING1/CLIC1/STXBP1/COL1A1/F13A1/MYL12A/ANXA5/HSPB1/PLAU/PRKAR1B/SERPINA1/COL3A1/COL1A2/SAA1/CAV1/PRKCG/SERPINE1/PLSCR1/PLAT/PRKCB/FN1/PDPN	24
FOS	5.23562	6.262	1.02638	1.05945e-14	5.30257e-14		BP	GO:0050817	coagulation	24/443	347/18862	2.63279e-06	8.51131e-05	6.26153e-05	FCER1G/PLAUR/SERPING1/CLIC1/STXBP1/COL1A1/F13A1/MYL12A/ANXA5/HSPB1/PLAU/PRKAR1B/SERPINA1/COL3A1/COL1A2/SAA1/CAV1/PRKCG/SERPINE1/PLSCR1/PLAT/PRKCB/FN1/PDPN	24
CD99	5.81387	7.06911	1.25524	3.36327e-34	1.20762e-32		BP	GO:0001666	response to hypoxia	24/443	348/18862	2.76737e-06	8.87703e-05	6.53058e-05	PSMB9/EGR1/HMOX1/TGFB2/ICAM1/VEGFA/CHRNB2/LOXL2/CA9/PDLIM1/CASP1/MMP14/UCP2/PLAU/SOD2/VASN/POSTN/CYBB/CARD16/CXCR4/ADM/TLR2/VCAM1/CAV1	24
CRYM	2.89053	1.54863	-1.34189	4.69983e-19	3.37144e-18		BP	GO:0042110	T cell activation	29/443	474/18862	2.86606e-06	9.07338e-05	6.67503e-05	HLA-DPA1/EGR1/FCER1G/HLA-DRA/HLA-DOA/ICAM1/CCL5/LILRB4/CCL2/LGALS1/HLA-DPB1/CD74/IGFBP2/FOXJ1/SLC11A1/HLA-DRB1/CD44/B2M/HLA-DMB/LAPTM5/LGALS3/GPNMB/MSN/ANXA1/RAC2/VCAM1/CAV1/VSIG4/FCGR2B	29
SLC16A3	2.33835	3.49437	1.15602	4.27582e-35	1.74062e-33		BP	GO:0098883	synapse pruning	5/443	11/18862	2.87243e-06	9.07338e-05	6.67503e-05	C1QB/TREM2/C1QA/C3/C1QC	5
JUNB	5.15839	6.16557	1.00718	5.38031e-22	5.10346e-21		BP	GO:0140353	lipid export from cell	11/443	81/18862	2.92849e-06	9.18036e-05	6.75374e-05	SNAP25/SLC1A6/STXBP1/SLC17A7/CCK/RAB3A/SPP1/SLC1A2/CPLX1/HRH3/SYT1	11
PVALB	2.07413	1.04138	-1.03274	7.88539e-15	3.98375e-14		BP	GO:0002886	regulation of myeloid leukocyte mediated immunity	9/443	52/18862	3.01218e-06	9.37172e-05	6.89451e-05	VAMP8/HMOX1/STXBP1/TYROBP/C3/ITGB2/IL13RA2/RAC2/FCGR2B	9
GNG3	4.51493	3.09937	-1.41556	5.88705e-18	3.84049e-17		BP	GO:0052548	regulation of endopeptidase activity	27/443	426/18862	3.29549e-06	0.000101511	7.46787e-05	HIP1R/PSMB9/LTF/PLAUR/SERPING1/VEGFA/CASP1/CCK/ANXA2/SERPINH1/COL6A3/SERPINA1/S100A8/TIMP1/SERPINA3/C3/CD44/SLPI/BST2/GRIN1/LAPTM5/CSTA/CARD16/SERPINE1/PI3/S100A9/MMP9	27
ANXA5	6.09036	7.12423	1.03387	2.63571e-36	1.28832e-34		BP	GO:0071277	cellular response to calcium ion	11/443	82/18862	3.31174e-06	0.000101511	7.46787e-05	SYT7/FOS/JUNB/CPNE5/SYT13/ALOX5AP/HPCA/SYT4/SYT5/CPNE6/SYT1	11
CELF5	3.66787	2.23847	-1.4294	4.71267e-42	5.63543e-40		BP	GO:0015800	acidic amino acid transport	10/443	67/18862	3.45871e-06	0.000105236	7.74194e-05	SNAP25/SLC1A6/STXBP1/SLC17A7/CCK/RAB3A/SLC1A2/CPLX1/HRH3/SYT1	10
CD163	1.81556	3.70669	1.89113	3.56752e-40	3.10259e-38		BP	GO:0099024	plasma membrane invagination	14/443	135/18862	3.63282e-06	0.000109727	8.07231e-05	IGHG3/IGLC1/IGKC/IGLC2/IGHA1/IGLC3/TREM2/C3/ITGB2/IGHG2/MSR1/RAC2/FCGR2B/IGHG1	14
ICAM5	2.53923	1.53393	-1.0053	3.40359e-19	2.47472e-18		BP	GO:1903037	regulation of leukocyte cell-cell adhesion	23/443	330/18862	3.74376e-06	0.000111561	8.2072e-05	HLA-DPA1/HLA-DRA/ICAM1/CCL5/LILRB4/CCL2/LGALS1/HLA-DPB1/CD74/IGFBP2/FOXJ1/HLA-DRB1/CD44/ITGB2/HLA-DMB/LAPTM5/LGALS3/GPNMB/ANXA1/VCAM1/CAV1/VSIG4/FCGR2B	23
SNX22	4.52443	3.38413	-1.1403	4.86453e-19	3.48586e-18		BP	GO:0042063	gliogenesis	21/443	283/18862	3.74744e-06	0.000111561	8.2072e-05	SOX8/TGFB2/ITGB4/OLIG1/CCL2/MMP14/HES5/GPR17/CDK5R1/S100A8/TREM2/C1QA/C5AR1/CLU/CHRM1/CXCR4/ANXA1/TLR2/CDK5R2/S100A9/VIM	21
ARHGDIG	4.67643	3.13444	-1.54199	5.55113e-32	1.52037e-30		BP	GO:0051937	catecholamine transport	10/443	68/18862	3.97107e-06	0.000117374	8.63485e-05	SYT7/SNCG/CHRNB2/CHGA/RAB3A/SYT13/HRH3/SYT4/SYT5/SYT1	10
RASL10A	4.67827	3.35286	-1.3254	1.21651e-24	1.48791e-23		BP	GO:0045071	negative regulation of viral genome replication	9/443	54/18862	4.17682e-06	0.000122579	9.01781e-05	OAS1/LTF/CCL5/SLPI/APOBEC3C/BST2/BTBD17/IFITM3/PLSCR1	9
STMN4	5.78559	4.78056	-1.00503	8.21442e-21	6.92794e-20		BP	GO:0070663	regulation of leukocyte proliferation	19/443	241/18862	4.53143e-06	0.000131605	9.68184e-05	HLA-DPA1/CCL5/CHRNB2/LILRB4/HLA-DPB1/CD74/IGFBP2/FOXJ1/TYROBP/HLA-DRB1/BST2/HLA-DMB/LGALS3/GPNMB/ANXA1/RAC2/VCAM1/VSIG4/FCGR2B	19
LINGO1	5.45423	4.20248	-1.25175	8.64352e-36	3.88465e-34		BP	GO:0051966	regulation of synaptic transmission, glutamatergic	10/443	69/18862	4.54799e-06	0.000131605	9.68184e-05	TNR/STXBP1/CCL2/CACNG3/NRXN1/GRIK2/UNC13A/SHANK1/MAPK8IP2/SYT1	10
COL5A1	1.05407	2.13397	1.0799	2.52693e-24	3.00829e-23		BP	GO:0002577	regulation of antigen processing and presentation	6/443	20/18862	4.7552e-06	0.000136646	0.000100527	HLA-DOA/CD68/CD74/SLC11A1/TREM2/FCGR2B	6
STX1B	4.1209	2.90495	-1.21595	1.88033e-44	3.64974e-42		BP	GO:0036293	response to decreased oxygen levels	24/443	360/18862	4.95279e-06	0.000141342	0.000103982	PSMB9/EGR1/HMOX1/TGFB2/ICAM1/VEGFA/CHRNB2/LOXL2/CA9/PDLIM1/CASP1/MMP14/UCP2/PLAU/SOD2/VASN/POSTN/CYBB/CARD16/CXCR4/ADM/TLR2/VCAM1/CAV1	24
LGALS1	7.18526	8.51294	1.32769	2.16604e-35	9.18029e-34		BP	GO:1903531	negative regulation of secretion by cell	14/443	139/18862	5.12623e-06	0.000144323	0.000106174	VAMP8/HMOX1/CHGA/UCP2/ENHO/HRH3/TNFRSF1A/IL13RA2/SYT4/MAOB/ANXA1/VSNL1/KCNJ11/FCGR2B	14
PHYHIP	4.44642	3.00882	-1.4376	4.41983e-25	5.69181e-24		BP	GO:0050670	regulation of lymphocyte proliferation	18/443	221/18862	5.12698e-06	0.000144323	0.000106174	HLA-DPA1/CCL5/CHRNB2/LILRB4/HLA-DPB1/CD74/IGFBP2/FOXJ1/TYROBP/HLA-DRB1/HLA-DMB/LGALS3/GPNMB/ANXA1/RAC2/VCAM1/VSIG4/FCGR2B	18
CELF4	3.09316	1.69787	-1.39529	4.78404e-32	1.31566e-30		BP	GO:0022407	regulation of cell-cell adhesion	27/443	437/18862	5.28363e-06	0.000147727	0.000108679	HLA-DPA1/PLAUR/HLA-DRA/TNR/ICAM1/VEGFA/CCL5/LILRB4/CCL2/LGALS1/HLA-DPB1/CD74/IGFBP2/FOXJ1/HLA-DRB1/CD44/ITGB2/HLA-DMB/LAPTM5/LGALS3/GPNMB/ANXA1/VCAM1/CAV1/VSIG4/PDPN/FCGR2B	27
VSTM2B	3.64601	2.52784	-1.11817	1.38448e-23	1.51987e-22		BP	GO:0048588	developmental cell growth	18/443	222/18862	5.4608e-06	0.000151656	0.000111569	OLFM1/TNR/VEGFA/L1CAM/SPP1/CPNE5/CDK5R1/SH3GL2/RTN4R/UNC13A/POSTN/CXCR4/SLIT1/SYT4/CPNE6/SYT1/FN1/HAMP	18
NEFM	3.07453	1.54904	-1.52549	1.21042e-24	1.48183e-23		BP	GO:0010951	negative regulation of endopeptidase activity	19/443	245/18862	5.75442e-06	0.00015817	0.000116361	LTF/PLAUR/SERPING1/VEGFA/ANXA2/SERPINH1/COL6A3/SERPINA1/TIMP1/SERPINA3/C3/CD44/SLPI/BST2/CSTA/CARD16/SERPINE1/PI3/MMP9	19
CD68	2.23378	3.38027	1.14649	1.55152e-45	3.59298e-43		BP	GO:0051048	negative regulation of secretion	15/443	160/18862	5.77177e-06	0.00015817	0.000116361	VAMP8/HMOX1/CHGA/UCP2/ENHO/CD74/HRH3/TNFRSF1A/IL13RA2/SYT4/MAOB/ANXA1/VSNL1/KCNJ11/FCGR2B	15
RAB3A	4.7096	3.34658	-1.36302	1.16528e-30	2.70947e-29		BP	GO:0032944	regulation of mononuclear cell proliferation	18/443	223/18862	5.81405e-06	0.00015828	0.000116442	HLA-DPA1/CCL5/CHRNB2/LILRB4/HLA-DPB1/CD74/IGFBP2/FOXJ1/TYROBP/HLA-DRB1/HLA-DMB/LGALS3/GPNMB/ANXA1/RAC2/VCAM1/VSIG4/FCGR2B	18
METTL7B	2.31887	4.1541	1.83523	4.0525e-32	1.13073e-30		BP	GO:0009612	response to mechanical stimulus	17/443	202/18862	6.05103e-06	0.000163655	0.000120396	NPPA/COL1A1/CXCL10/CASP1/MMP14/FOS/CNTNAP2/GADD45A/IGFBP2/NRXN1/PDE2A/TNC/POSTN/COL3A1/TNFRSF1A/CXCR4/CHI3L1	17
UCP2	3.41192	4.5139	1.10198	3.43603e-37	1.88602e-35		BP	GO:0009306	protein secretion	24/443	367/18862	6.86349e-06	0.000184423	0.000135675	SYT7/STEAP3/SNAP25/TGFB2/CCL5/SNCG/ABCC8/CHGA/PTPRN/RAB3A/UCP2/ENHO/CPLX1/TREM2/HLA-DRB1/SAA1/RAB3C/CBLN1/ANXA1/VSNL1/TLR2/KCNC2/KCNJ11/BRSK2	24
PTX3	1.01095	2.21623	1.20528	5.88679e-29	1.12151e-27		BP	GO:0010324	membrane invagination	14/443	143/18862	7.14178e-06	0.000190598	0.000140218	IGHG3/IGLC1/IGKC/IGLC2/IGHA1/IGLC3/TREM2/C3/ITGB2/IGHG2/MSR1/RAC2/FCGR2B/IGHG1	14
ENHO	6.98799	5.73254	-1.25545	2.51226e-27	4.04408e-26		BP	GO:0035592	establishment of protein localization to extracellular region	24/443	368/18862	7.18544e-06	0.000190598	0.000140218	SYT7/STEAP3/SNAP25/TGFB2/CCL5/SNCG/ABCC8/CHGA/PTPRN/RAB3A/UCP2/ENHO/CPLX1/TREM2/HLA-DRB1/SAA1/RAB3C/CBLN1/ANXA1/VSNL1/TLR2/KCNC2/KCNJ11/BRSK2	24
PLVAP	2.42848	3.60426	1.17578	2.36915e-29	4.74291e-28		BP	GO:0035987	endodermal cell differentiation	8/443	44/18862	7.33541e-06	0.000193337	0.000142233	MMP14/COL5A1/COL5A2/COL4A2/ITGA5/ITGB2/MMP9/FN1	8
IGHA1	0.840212	2.46659	1.62638	1.92054e-26	2.82413e-25		BP	GO:0048525	negative regulation of viral process	11/443	89/18862	7.45433e-06	0.000195228	0.000143624	OAS1/LTF/CCL5/PTX3/ZFP36/SLPI/APOBEC3C/BST2/BTBD17/IFITM3/PLSCR1	11
LY96	2.48598	3.67734	1.19136	1.39787e-34	5.35979e-33		BP	GO:0048172	regulation of short-term neuronal synaptic plasticity	5/443	13/18862	7.69605e-06	0.000199039	0.000146427	SHISA7/SLC8A2/RAB3A/GRIK2/SYP	5
ETNPPL	4.61214	3.35525	-1.2569	3.24404e-15	1.69188e-14		BP	GO:0070486	leukocyte aggregation	5/443	13/18862	7.69605e-06	0.000199039	0.000146427	S100A8/CD44/MSN/RAC2/S100A9	5
SLC6A17	2.42461	1.24544	-1.17917	4.21596e-25	5.45023e-24		BP	GO:0050806	positive regulation of synaptic transmission	14/443	144/18862	7.74426e-06	0.000199042	0.00014643	SHISA7/SNAP25/TNR/STXBP1/SLC8A2/CCL2/CACNG3/NRGN/STX1B/NRXN1/TYROBP/GRIK2/SHANK1/SYT1	14
ELAVL2	2.2852	1.18753	-1.09767	2.40153e-39	1.83357e-37		BP	GO:0045471	response to ethanol	13/443	126/18862	8.53457e-06	0.000218	0.000160377	ICAM1/CHRNB2/SOD2/S100A8/TNC/CA3/CYBB/GRIN1/MAOB/VCAM1/KCNC2/CD14/HAMP	13
FAM163B	3.61055	2.06569	-1.54486	6.48546e-25	8.20981e-24		BP	GO:0048488	synaptic vesicle endocytosis	9/443	59/18862	8.89656e-06	0.000224475	0.00016514	SNCG/SLC17A7/PACSIN1/SH3GL2/SNCB/SNAP91/SYT5/SYP/SYT1	9
RBFOX1	2.14332	1.03126	-1.11205	5.4285e-24	6.27298e-23		BP	GO:0140238	presynaptic endocytosis	9/443	59/18862	8.89656e-06	0.000224475	0.00016514	SNCG/SLC17A7/PACSIN1/SH3GL2/SNCB/SNAP91/SYT5/SYP/SYT1	9
HLA-DPB1	3.98285	5.45164	1.46879	2.40617e-30	5.32657e-29		BP	GO:0002703	regulation of leukocyte mediated immunity	17/443	209/18862	9.51745e-06	0.000237248	0.000174537	VAMP8/HLA-DRA/HMOX1/ICAM1/STXBP1/LILRB4/FOXJ1/TYROBP/C3/HLA-DRB1/ITGB2/BST2/B2M/IL13RA2/RAC2/HLA-B/FCGR2B	17
GABRD	3.80509	2.4534	-1.35169	7.07945e-25	8.91119e-24		BP	GO:0071219	cellular response to molecule of bacterial origin	17/443	209/18862	9.51745e-06	0.000237248	0.000174537	LTF/ICAM1/CCL5/CXCL10/CCL2/CASP1/CD68/LY96/ZFP36/TREM2/CARD16/TLR2/SERPINE1/CD14/VIM/HAMP/FCGR2B	17
FBXL16	5.29565	3.94993	-1.34573	2.01396e-30	4.51809e-29		BP	GO:0071692	protein localization to extracellular region	24/443	375/18862	9.85248e-06	0.000244129	0.000179599	SYT7/STEAP3/SNAP25/TGFB2/CCL5/SNCG/ABCC8/CHGA/PTPRN/RAB3A/UCP2/ENHO/CPLX1/TREM2/HLA-DRB1/SAA1/RAB3C/CBLN1/ANXA1/VSNL1/TLR2/KCNC2/KCNJ11/BRSK2	24
CD74	7.68446	9.27169	1.58723	1.00848e-41	1.11625e-39		BP	GO:0043112	receptor metabolic process	15/443	168/18862	1.04572e-05	0.00025757	0.000189487	FCER1G/SNAP25/VEGFA/APLN/LILRB4/CACNG3/ANXA2/ITGB2/LAPTM5/NECAB2/HPCA/ADM/CAV1/SFRP4/CALY	15
ACTL6B	4.14751	2.36314	-1.78437	1.03014e-38	7.07522e-37		BP	GO:0050863	regulation of T cell activation	22/443	327/18862	1.06331e-05	0.000260355	0.000191536	HLA-DPA1/HLA-DRA/HLA-DOA/CCL5/LILRB4/CCL2/LGALS1/HLA-DPB1/CD74/IGFBP2/FOXJ1/HLA-DRB1/HLA-DMB/LAPTM5/LGALS3/GPNMB/ANXA1/RAC2/VCAM1/CAV1/VSIG4/FCGR2B	22
HSPB1	6.64386	7.6606	1.01675	2.17566e-21	1.95562e-20		BP	GO:0010466	negative regulation of peptidase activity	19/443	257/18862	1.1413e-05	0.000277807	0.000204375	LTF/PLAUR/SERPING1/VEGFA/ANXA2/SERPINH1/COL6A3/SERPINA1/TIMP1/SERPINA3/C3/CD44/SLPI/BST2/CSTA/CARD16/SERPINE1/PI3/MMP9	19
PDLIM4	2.09088	3.24849	1.15761	5.81168e-15	2.96631e-14		BP	GO:0001774	microglial cell activation	8/443	47/18862	1.22371e-05	0.000294402	0.000216583	TYROBP/TREM2/C1QA/C5AR1/ITGB2/CLU/CTSC/TLR2	8
TGIF1	2.10503	3.10846	1.00343	6.37508e-38	3.79473e-36		BP	GO:0015872	dopamine transport	8/443	47/18862	1.22371e-05	0.000294402	0.000216583	SYT7/SNCG/CHRNB2/RAB3A/SYT13/SYT4/SYT5/SYT1	8
OLFML2B	1.81012	2.93787	1.12775	4.65106e-37	2.52994e-35		BP	GO:0046651	lymphocyte proliferation	20/443	282/18862	1.24381e-05	0.000297509	0.000218869	HLA-DPA1/CCL5/CHRNB2/LILRB4/HLA-DPB1/CD74/IGFBP2/FOXJ1/TYROBP/SLC11A1/HLA-DRB1/HLA-DMB/LGALS3/GPNMB/MSN/ANXA1/RAC2/VCAM1/VSIG4/FCGR2B	20
SLC47A2	0.621469	1.70699	1.08552	6.62911e-37	3.50924e-35		BP	GO:0140029	exocytic process	10/443	78/18862	1.39441e-05	0.000331612	0.000243958	VAMP8/SNAP25/STXBP1/STX1B/RAB3A/CPLX1/CPLX2/UNC13A/RAB3C/SYT1	10
RGS1	3.10219	4.3829	1.28071	5.09466e-21	4.40496e-20		BP	GO:0018149	peptide cross-linking	7/443	35/18862	1.43084e-05	0.000338332	0.000248902	BGN/F13A1/COL3A1/CSTA/ANXA1/PI3/FN1	7
CNTNAP2	2.39775	1.36373	-1.03402	2.21412e-32	6.32275e-31		BP	GO:0032943	mononuclear cell proliferation	20/443	285/18862	1.45164e-05	0.000341301	0.000251085	HLA-DPA1/CCL5/CHRNB2/LILRB4/HLA-DPB1/CD74/IGFBP2/FOXJ1/TYROBP/SLC11A1/HLA-DRB1/HLA-DMB/LGALS3/GPNMB/MSN/ANXA1/RAC2/VCAM1/VSIG4/FCGR2B	20
PLAU	1.47813	3.05021	1.57208	2.01077e-43	3.09543e-41		BP	GO:0031589	cell-substrate adhesion	23/443	359/18862	1.48226e-05	0.000346531	0.000254933	LAMC1/GBP1/ITGB4/VEGFA/L1CAM/COL1A1/ACTN1/MMP14/LGALS1/PLAU/EMILIN1/ITGA5/CAMSAP3/POSTN/CD44/COL3A1/ITGB2/S100A10/RAC2/VCAM1/SERPINE1/FN1/PDPN	23
ANXA2	3.52581	5.52	1.99418	3.88108e-50	2.73575e-47		BP	GO:1903861	positive regulation of dendrite extension	6/443	24/18862	1.52466e-05	0.000352461	0.000259295	CPNE5/UNC13A/CXCR4/SYT4/CPNE6/SYT1	6
SERPINH1	3.20402	4.76089	1.55687	5.98746e-44	9.8357e-42		BP	GO:1905523	positive regulation of macrophage migration	6/443	24/18862	1.52466e-05	0.000352461	0.000259295	CCL5/MMP14/TREM2/C3AR1/C5AR1/RARRES2	6
EMILIN1	3.48648	4.49054	1.00405	6.07554e-23	6.31753e-22		BP	GO:0042098	T cell proliferation	16/443	195/18862	1.55635e-05	0.000357788	0.000263214	HLA-DPA1/CCL5/LILRB4/HLA-DPB1/IGFBP2/FOXJ1/SLC11A1/HLA-DRB1/HLA-DMB/LGALS3/GPNMB/MSN/ANXA1/RAC2/VCAM1/VSIG4	16
FCGR3A	3.51216	5.16702	1.65487	1.10616e-43	1.76367e-41		BP	GO:0045807	positive regulation of endocytosis	11/443	97/18862	1.7161e-05	0.000392332	0.000288627	VEGFA/APLN/ANXA2/TREM2/C3/CLU/B2M/SFRP4/SERPINE1/CD14/CALY	11
C21orf62	1.45485	2.61737	1.16252	1.88305e-32	5.4236e-31		BP	GO:0097484	dendrite extension	7/443	36/18862	1.74058e-05	0.000395742	0.000291136	CPNE5/SH3GL2/UNC13A/CXCR4/SYT4/CPNE6/SYT1	7
SRRM3	3.43739	2.22495	-1.21243	4.3498e-32	1.20365e-30		BP	GO:0043523	regulation of neuron apoptotic process	16/443	197/18862	1.7673e-05	0.000397449	0.000292392	HMOX1/TGFB2/STXBP1/CCL2/SOD2/CDK5R1/TYROBP/AGAP2/FAIM2/SNCB/VSTM2L/GRIK2/C5AR1/PRKCG/GABRA5/NEFL	16
UBE2QL1	2.72944	1.72175	-1.00769	3.75495e-29	7.3096e-28		BP	GO:0043903	regulation of biological process involved in symbiotic interaction	16/443	197/18862	1.7673e-05	0.000397449	0.000292392	OAS1/LTF/CCL5/LGALS1/PTX3/CD74/ZFP36/HLA-DRB1/SLPI/APOBEC3C/BST2/CXCR4/CAV1/BTBD17/IFITM3/PLSCR1	16
NEU4	4.376	3.36062	-1.01538	9.9961e-15	5.01979e-14		BP	GO:0043524	negative regulation of neuron apoptotic process	13/443	135/18862	1.8071e-05	0.000404204	0.000297362	HMOX1/STXBP1/CCL2/SOD2/AGAP2/FAIM2/SNCB/VSTM2L/GRIK2/C5AR1/PRKCG/GABRA5/NEFL	13
BCL2A1	0.962439	2.05058	1.08814	5.08478e-34	1.78741e-32		BP	GO:0007565	female pregnancy	15/443	177/18862	1.95265e-05	0.000434412	0.000319585	NPPA/ITGB4/VEGFA/IGFBP7/ARHGDIB/FOS/JUNB/UCP2/SPP1/IGFBP2/IGFBP5/TIMP1/ITGA5/ADM/MMP9	15
VSTM2A	2.70257	1.36508	-1.33749	1.21298e-29	2.51089e-28		BP	GO:0048260	positive regulation of receptor-mediated endocytosis	8/443	50/18862	1.96449e-05	0.000434708	0.000319803	VEGFA/APLN/ANXA2/C3/CLU/B2M/SFRP4/SERPINE1	8
COL6A3	0.46052	1.4806	1.02008	1.17747e-33	3.98229e-32		BP	GO:0030168	platelet activation	14/443	157/18862	2.08244e-05	0.000458359	0.000337202	FCER1G/CLIC1/STXBP1/COL1A1/MYL12A/HSPB1/COL3A1/COL1A2/SAA1/PRKCG/PLSCR1/PRKCB/FN1/PDPN	14
PYGL	2.32774	3.50634	1.1786	1.15825e-41	1.26117e-39		BP	GO:1903307	positive regulation of regulated secretory pathway	8/443	51/18862	2.28266e-05	0.000499769	0.000367666	SYT7/VAMP8/STXBP1/RAB3A/ITGB2/SYT4/CDK5R2/SYT1	8
GADD45A	4.10197	5.10377	1.0018	2.40746e-23	2.59607e-22		BP	GO:0051047	positive regulation of secretion	20/443	295/18862	2.38912e-05	0.000519809	0.000382409	SYT7/VAMP8/TGFB2/STXBP1/CHRNB2/APLN/CCK/STX1B/RAB3A/SPP1/S100A8/TREM2/HLA-DRB1/ITGB2/SCIN/SYT4/VSNL1/TLR2/CDK5R2/SYT1	20
GALNT9	2.99471	1.77632	-1.21839	5.39399e-26	7.63654e-25		BP	GO:0015850	organic hydroxy compound transport	19/443	271/18862	2.39931e-05	0.000519809	0.000382409	SYT7/SNCG/CHRNB2/ABCC3/CHGA/SLC16A3/RAB3A/ANXA2/SPP1/SYT13/HRH3/CLU/NPC2/MSR1/SYT4/MAOB/CAV1/SYT5/SYT1	19
ZDHHC22	4.77857	3.34889	-1.42968	1.09785e-30	2.56607e-29		BP	GO:0050921	positive regulation of chemotaxis	13/443	139/18862	2.47012e-05	0.000532363	0.000391645	VEGFA/CCL5/CXCL10/CD74/HSPB1/TMSB4X/TREM2/C3AR1/C5AR1/CXCR4/RAC2/RARRES2/SERPINE1	13
CP	1.41723	3.01546	1.59823	4.15306e-42	5.02393e-40		BP	GO:0048246	macrophage chemotaxis	7/443	38/18862	2.52696e-05	0.000541792	0.000398581	CCL5/CCL2/C3AR1/C5AR1/SAA1/LGALS3/RARRES2	7
RUNDC3A	5.89342	4.32872	-1.5647	1.06952e-45	2.60438e-43		BP	GO:0045861	negative regulation of proteolysis	22/443	346/18862	2.54669e-05	0.000543205	0.000399621	LTF/PLAUR/SERPING1/VEGFA/ANXA2/SERPINH1/COL6A3/CTSZ/SERPINA1/TIMP1/SERPINA3/C3/CD44/SLPI/BST2/CSTA/CARD16/PRKCG/SERPINE1/PI3/MMP9/PLAT	22
SPP1	6.85279	8.72554	1.87274	1.03417e-31	2.7764e-30		BP	GO:0030307	positive regulation of cell growth	14/443	161/18862	2.76213e-05	0.000586139	0.000431206	TGFB2/VEGFA/L1CAM/MMP14/CPNE5/S100A8/UNC13A/CXCR4/SYT4/CPNE6/S100A9/SYT1/FN1/HAMP	14
ZFP36	4.11349	5.43645	1.32296	2.02695e-32	5.80062e-31		BP	GO:0008306	associative learning	9/443	68/18862	2.89539e-05	0.000611283	0.000449704	SNAP25/TNR/CHRNB2/CCK/NRGN/FOS/GRIN1/SHANK1/GABRA5	9
EMP3	3.13141	4.94369	1.81228	3.23606e-29	6.34562e-28		BP	GO:0034109	homotypic cell-cell adhesion	10/443	85/18862	2.99621e-05	0.000629356	0.000463	PLAUR/CLIC1/CCL5/STXBP1/MYL12A/CD99/LGALS1/HSPB1/FN1/PDPN	10
IGLC3	0.7264	2.22653	1.50013	4.07905e-23	4.30842e-22		BP	GO:1905521	regulation of macrophage migration	7/443	39/18862	3.018e-05	0.000630732	0.000464012	CCL5/MMP14/EMILIN1/TREM2/C3AR1/C5AR1/RARRES2	7
IGFBP2	3.79117	5.79497	2.00379	8.26197e-27	1.25321e-25		BP	GO:0001706	endoderm formation	8/443	53/18862	3.0496e-05	0.000634132	0.000466513	MMP14/COL5A1/COL5A2/COL4A2/ITGA5/ITGB2/MMP9/FN1	8
MAL2	1.73574	0.685828	-1.04991	6.25031e-29	1.18235e-27		BP	GO:0022409	positive regulation of cell-cell adhesion	19/443	276/18862	3.08671e-05	0.000637895	0.000469281	HLA-DPA1/PLAUR/HLA-DRA/ICAM1/CCL5/LILRB4/CCL2/LGALS1/HLA-DPB1/CD74/IGFBP2/HLA-DRB1/CD44/ITGB2/HLA-DMB/ANXA1/VCAM1/CAV1/PDPN	19
CPNE5	4.24704	3.16913	-1.07791	1.86762e-27	3.03556e-26		BP	GO:0019730	antimicrobial humoral response	13/443	142/18862	3.09852e-05	0.000637895	0.000469281	LTF/CHGA/CXCL10/IGHA1/SLC11A1/S100A8/SLPI/PLA2G2A/CLU/LYZ/RARRES2/PI3/S100A9	13
TMEM130	3.61759	2.1615	-1.45609	6.41645e-25	8.13013e-24		BP	GO:0007214	gamma-aminobutyric acid signaling pathway	6/443	27/18862	3.15865e-05	0.000643867	0.000473675	SHISA7/GABRA3/GABRA1/GABRB3/GABRG2/GABRA5	6
FSTL1	2.99897	4.30813	1.30916	2.72612e-41	2.68463e-39		BP	GO:1903859	regulation of dendrite extension	6/443	27/18862	3.15865e-05	0.000643867	0.000473675	CPNE5/UNC13A/CXCR4/SYT4/CPNE6/SYT1	6
SLC1A2	5.75961	4.67409	-1.08552	6.78837e-19	4.80278e-18		BP	GO:0050792	regulation of viral process	15/443	186/18862	3.49603e-05	0.000709147	0.000521699	OAS1/LTF/CCL5/LGALS1/PTX3/CD74/ZFP36/HLA-DRB1/SLPI/APOBEC3C/BST2/CXCR4/BTBD17/IFITM3/PLSCR1	15
FXYD7	4.15152	2.86804	-1.28348	2.70934e-18	1.81795e-17		BP	GO:0007409	axonogenesis	26/443	460/18862	3.67046e-05	0.000740895	0.000545056	OLFM1/SPTBN2/TNR/VEGFA/STXBP1/L1CAM/CHRNB2/S100A6/CCK/LINGO1/RAB3A/SPP1/NRXN1/CDK5R1/RTN4R/VSTM2L/NPTX1/DSCAML1/CXCR4/SLIT1/UNC5A/RAC2/KIF5A/NEFL/BRSK2/FN1	26
SYT13	2.49983	1.20315	-1.29669	5.6483e-31	1.38296e-29		BP	GO:0022604	regulation of cell morphogenesis	20/443	305/18862	3.83688e-05	0.00076394	0.000562009	GBP1/ICAM1/VEGFA/CCL2/CPNE5/UNC13A/POSTN/CD44/ITGB2/MSN/S100A10/CXCR4/SYT4/ANXA1/RAC2/CPNE6/SYT1/FBLIM1/FN1/PDPN	20
JPH3	4.01043	2.26653	-1.7439	3.06232e-44	5.57458e-42		BP	GO:0002431	Fc receptor mediated stimulatory signaling pathway	13/443	145/18862	3.86229e-05	0.00076394	0.000562009	FCER1G/IGHG3/IGLC1/IGKC/IGLC2/FCGR3A/IGLC3/IGHG2/FCGR2A/ARPC1B/PLSCR1/FCGR2B/IGHG1	13
JPH4	4.96351	3.53116	-1.43235	2.10155e-36	1.0386e-34		BP	GO:0048284	organelle fusion	13/443	145/18862	3.86229e-05	0.00076394	0.000562009	SYT7/VAMP8/SNAP25/STXBP1/STX1B/RAB3A/ANXA2/SYT13/CPLX1/CPLX2/SYT4/ANXA1/SYT1	13
TMSB4X	9.58638	10.7252	1.13886	4.19957e-32	1.16691e-30		BP	GO:0051592	response to calcium ion	13/443	145/18862	3.86229e-05	0.00076394	0.000562009	SYT7/FOS/JUNB/CPNE5/SYT13/KCNIP2/ALOX5AP/HPCA/SYT4/CAV1/SYT5/CPNE6/SYT1	13
SOD2	4.64167	6.0501	1.40843	3.0417e-35	1.26514e-33		BP	GO:0071216	cellular response to biotic stimulus	17/443	233/18862	3.87693e-05	0.00076394	0.000562009	LTF/ICAM1/CCL5/CXCL10/CCL2/CASP1/CD68/LY96/ZFP36/TREM2/CARD16/TLR2/SERPINE1/CD14/VIM/HAMP/FCGR2B	17
CTSZ	5.18923	6.20229	1.01306	8.16509e-31	1.93892e-29		BP	GO:0002698	negative regulation of immune effector process	12/443	125/18862	3.89639e-05	0.000764135	0.000562152	HMOX1/TGFB2/SERPING1/LILRB4/FOXJ1/BST2/LGALS3/IL13RA2/ANXA1/VSIG4/HLA-B/FCGR2B	12
TMEM179	3.84619	2.61188	-1.23431	3.00388e-29	5.93378e-28		BP	GO:1903039	positive regulation of leukocyte cell-cell adhesion	17/443	234/18862	4.09213e-05	0.000798737	0.000587609	HLA-DPA1/HLA-DRA/ICAM1/CCL5/LILRB4/CCL2/LGALS1/HLA-DPB1/CD74/IGFBP2/HLA-DRB1/CD44/ITGB2/HLA-DMB/ANXA1/VCAM1/CAV1	17
NRXN1	3.71925	2.65224	-1.067	3.97826e-26	5.6924e-25		BP	GO:2001259	positive regulation of cation channel activity	9/443	71/18862	4.11221e-05	0.000798888	0.00058772	NPPA/CCL2/CACNG3/TMSB4X/TREM2/KCNIP2/KCNC2/CTSS/KCNJ11	9
PLP2	2.84882	4.38757	1.53874	1.69312e-37	9.6906e-36		BP	GO:0071248	cellular response to metal ion	15/443	189/18862	4.20877e-05	0.000813826	0.000598709	SYT7/HMOX1/FOS/JUNB/CPNE5/SYT13/CYBB/B2M/ALOX5AP/HPCA/SYT4/SYT5/CPNE6/SYT1/MMP9	15
GPR17	4.31368	3.12296	-1.19072	2.74515e-14	1.32824e-13		BP	GO:0017158	regulation of calcium ion-dependent exocytosis	7/443	41/18862	4.23635e-05	0.000815349	0.00059983	SYT7/STXBP1/SYT13/SYT4/SYT5/CDK5R2/SYT1	7
FOXJ1	2.00958	3.1011	1.09153	4.57066e-20	3.62004e-19		BP	GO:0002791	regulation of peptide secretion	20/443	308/18862	4.40286e-05	0.000843473	0.00062052	SYT7/SNAP25/TGFB2/CCL5/ABCC8/APLN/CHGA/UCP2/ENHO/CD74/S100A8/TREM2/HLA-DRB1/SAA1/ANXA1/VSNL1/TLR2/KCNC2/KCNJ11/BRSK2	20
PACSIN1	3.47526	1.81139	-1.66387	3.7826e-26	5.42402e-25		BP	GO:0042129	regulation of T cell proliferation	14/443	168/18862	4.4284e-05	0.000844457	0.000621244	HLA-DPA1/CCL5/LILRB4/HLA-DPB1/IGFBP2/FOXJ1/HLA-DRB1/HLA-DMB/LGALS3/GPNMB/ANXA1/RAC2/VCAM1/VSIG4	14
CDK5R1	4.22494	3.19262	-1.03233	6.18963e-26	8.6986e-25		BP	GO:0060760	positive regulation of response to cytokine stimulus	8/443	56/18862	4.59609e-05	0.000872414	0.00064181	CASP1/CASP4/CD74/TREM2/LAPTM5/CXCR4/TLR2/C1QTNF4	8
TYROBP	5.82167	7.11669	1.29502	2.1468e-44	4.04959e-42		BP	GO:0045765	regulation of angiogenesis	21/443	335/18862	4.76459e-05	0.000900072	0.000662158	HSPG2/HMOX1/TGFB2/VEGFA/CXCL10/HSPB1/EMILIN1/GADD45A/COL4A2/C3AR1/C3/ITGA5/CYBB/C5AR1/ITGB2/GPNMB/CXCR4/CHI3L1/ADM/SERPINE1/PRKCB	21
TGFBI	2.75061	4.45474	1.70413	6.07547e-39	4.26015e-37		BP	GO:1903900	regulation of viral life cycle	13/443	148/18862	4.7853e-05	0.000900072	0.000662158	OAS1/LTF/CCL5/LGALS1/PTX3/CD74/HLA-DRB1/SLPI/APOBEC3C/BST2/BTBD17/IFITM3/PLSCR1	13
AGAP2	4.63166	3.39007	-1.24159	2.39453e-33	7.80291e-32		BP	GO:0016049	cell growth	26/443	470/18862	5.25419e-05	0.000982855	0.000723059	OLFM1/TGFB2/TNR/VEGFA/L1CAM/IGFBP7/MMP14/SPP1/CPNE5/CDK5R1/S100A8/SH3GL2/IGFBP5/RTN4R/UNC13A/POSTN/BST2/CXCR4/SLIT1/SYT4/CPNE6/S100A9/SYT1/IGFBP3/FN1/HAMP	26
HLA-DMA	3.49843	4.80217	1.30374	1.18443e-41	1.27927e-39		BP	GO:0009914	hormone transport	20/443	312/18862	5.27293e-05	0.000982855	0.000723059	SYT7/VAMP8/SNAP25/CCL5/ABCC8/APLN/CHGA/PTPRN/CRYM/UCP2/ENHO/SPP1/CPLX1/HLA-DRB1/ANXA1/VSNL1/ADM/KCNC2/KCNJ11/BRSK2	20
FAM181A	1.84534	2.85416	1.00882	1.30288e-21	1.19763e-20		BP	GO:0050864	regulation of B cell activation	15/443	193/18862	5.3562e-05	0.000989462	0.00072792	IGHG3/IGLC1/IGKC/IGLC2/CHRNB2/MMP14/IGHA1/CD74/IGLC3/FOXJ1/TYROBP/LAPTM5/IGHG2/FCGR2B/IGHG1	15
PDE2A	4.10383	2.76369	-1.34014	1.95686e-33	6.43936e-32		BP	GO:1901654	response to ketone	15/443	193/18862	5.3562e-05	0.000989462	0.00072792	TGFB2/ICAM1/CA9/IGFBP7/FOS/SPP1/TNC/CYBB/MSN/HPCA/MAOB/TLR2/CAV1/KCNJ11/NEFL	15
SLC11A1	1.89677	3.20411	1.30734	2.07011e-35	8.8016e-34		BP	GO:0071241	cellular response to inorganic substance	16/443	216/18862	5.43674e-05	0.000999877	0.000735581	SYT7/HMOX1/FOS/JUNB/CPNE5/SYT13/CYBB/B2M/ALOX5AP/HPCA/SYT4/SYT5/KCNC2/CPNE6/SYT1/MMP9	16
SST	3.58312	2.38986	-1.19326	1.11383e-13	5.15641e-13		BP	GO:0015908	fatty acid transport	13/443	150/18862	5.50234e-05	0.00100303	0.000737898	SNAP25/SLC1A6/FABP5/STXBP1/SLC17A7/CCK/RAB3A/SLC1A2/CPLX1/HRH3/PLA2G2A/ANXA1/SYT1	13
CHI3L2	3.09529	5.22037	2.12508	1.95237e-30	4.39465e-29		BP	GO:0050777	negative regulation of immune response	13/443	150/18862	5.50234e-05	0.00100303	0.000737898	HMOX1/SERPING1/LILRB4/GPR17/FOXJ1/HLA-DRB1/COL3A1/LGALS3/IL13RA2/ANXA1/VSIG4/HLA-B/FCGR2B	13
PRKAR1B	5.76549	4.73985	-1.02563	1.32591e-27	2.19505e-26		BP	GO:0061025	membrane fusion	14/443	172/18862	5.73067e-05	0.00104007	0.000765148	SYT7/VAMP8/SNAP25/STXBP1/STX1B/RAB3A/ANXA2/SYT13/CPLX1/CPLX2/CXCR4/SYT4/ANXA1/SYT1	14
GEM	2.1831	3.35283	1.16973	3.86279e-36	1.82807e-34		BP	GO:0043300	regulation of leukocyte degranulation	7/443	43/18862	5.83138e-05	0.00105372	0.000775194	VAMP8/HMOX1/STXBP1/ITGB2/IL13RA2/RAC2/FCGR2B	7
HPCAL4	3.64483	2.36839	-1.27643	9.8963e-25	1.2227e-23		BP	GO:1901216	positive regulation of neuron death	10/443	92/18862	5.96685e-05	0.00106926	0.000786623	EGR1/TGFB2/FOS/CDK5R1/TYROBP/C1QA/GRIK2/ITGB2/CLU/FCGR2B	10
SERPINA1	2.01454	3.49826	1.48372	1.00873e-45	2.54905e-43		BP	GO:0051968	positive regulation of synaptic transmission, glutamatergic	6/443	30/18862	5.96903e-05	0.00106926	0.000786623	TNR/STXBP1/CCL2/CACNG3/NRXN1/SHANK1	6
NNMT	1.91487	3.74336	1.8285	6.34584e-25	8.04828e-24		BP	GO:1901215	negative regulation of neuron death	15/443	195/18862	6.0266e-05	0.00107492	0.000790786	HMOX1/STXBP1/CHGA/CCL2/SOD2/AGAP2/FAIM2/SNCB/VSTM2L/GRIK2/C5AR1/GPNMB/PRKCG/GABRA5/NEFL	15
S100A8	2.1037	3.64961	1.54591	1.62722e-27	2.66749e-26		BP	GO:1901342	regulation of vasculature development	21/443	341/18862	6.14952e-05	0.00108499	0.000798199	HSPG2/HMOX1/TGFB2/VEGFA/CXCL10/HSPB1/EMILIN1/GADD45A/COL4A2/C3AR1/C3/ITGA5/CYBB/C5AR1/ITGB2/GPNMB/CXCR4/CHI3L1/ADM/SERPINE1/PRKCB	21
TNC	3.77122	5.29017	1.51895	7.06361e-33	2.16483e-31		BP	GO:0016082	synaptic vesicle priming	5/443	19/18862	6.18797e-05	0.00108499	0.000798199	SNAP25/STXBP1/STX1B/RAB3A/UNC13A	5
SH3GL2	4.42001	3.16482	-1.25518	6.12553e-23	6.35963e-22		BP	GO:0045956	positive regulation of calcium ion-dependent exocytosis	5/443	19/18862	6.18797e-05	0.00108499	0.000798199	SYT7/STXBP1/SYT4/CDK5R2/SYT1	5
GABRA1	2.02642	0.897205	-1.12921	2.91707e-23	3.13047e-22		BP	GO:2000369	regulation of clathrin-dependent endocytosis	5/443	19/18862	6.18797e-05	0.00108499	0.000798199	HIP1R/SH3GL2/SNAP91/SH3GL3/TNK2	5
TREM1	0.493421	1.69097	1.19754	4.66583e-37	2.52994e-35		BP	GO:0006865	amino acid transport	13/443	152/18862	6.31101e-05	0.0011019	0.000810635	SNAP25/SLC1A6/STXBP1/SLC17A7/CCK/RAB3A/SLC6A17/SLC1A2/SLC11A1/CPLX1/HRH3/SYT1/PDPN	13
FAIM2	6.14689	5.12894	-1.01795	2.48049e-26	3.61494e-25		BP	GO:0002699	positive regulation of immune effector process	16/443	219/18862	6.40981e-05	0.00111444	0.000819866	VAMP8/HLA-DRA/HMOX1/STXBP1/CD74/TYROBP/C3/HLA-DRB1/ITGB2/B2M/HLA-DMB/LAPTM5/IL13RA2/ANXA1/RAC2/HLA-B	16
IGFBP5	4.64972	5.95493	1.30521	1.10511e-26	1.65927e-25		BP	GO:0006835	dicarboxylic acid transport	10/443	93/18862	6.54791e-05	0.00113069	0.00083182	SNAP25/SLC1A6/STXBP1/SLC17A7/CCK/RAB3A/SLC1A2/CPLX1/HRH3/SYT1	10
TNNT1	2.66064	1.50548	-1.15516	8.14079e-21	6.87884e-20		BP	GO:0061448	connective tissue development	17/443	243/18862	6.55792e-05	0.00113069	0.00083182	EGR1/SOX8/LOXL2/BGN/COL1A1/HES5/COL5A1/SERPINH1/TGFBI/TIMP1/ACTA2/CD44/MGP/LUM/SCIN/EFEMP1/CHI3L1	17
CPLX1	5.2883	3.75523	-1.53307	2.04339e-27	3.31321e-26		BP	GO:0021782	glial cell development	11/443	112/18862	6.6092e-05	0.00113481	0.000834846	ITGB4/OLIG1/HES5/S100A8/TREM2/C1QA/C5AR1/CLU/TLR2/S100A9/VIM	11
TREM2	4.77516	5.8687	1.09354	2.82348e-27	4.52873e-26		BP	GO:0071222	cellular response to lipopolysaccharide	15/443	197/18862	6.76944e-05	0.0011478	0.000844406	LTF/ICAM1/CCL5/CXCL10/CCL2/CASP1/CD68/LY96/ZFP36/CARD16/TLR2/SERPINE1/CD14/VIM/HAMP	15
CPLX2	5.02298	2.82718	-2.1958	1.609e-35	6.95138e-34		BP	GO:0006904	vesicle docking involved in exocytosis	7/443	44/18862	6.79583e-05	0.0011478	0.000844406	SNAP25/STXBP1/STX1B/RAB3A/CPLX2/UNC13A/RAB3C	7
LAIR1	2.13713	3.28513	1.148	2.00449e-49	1.22028e-46		BP	GO:0048168	regulation of neuronal synaptic plasticity	7/443	44/18862	6.79583e-05	0.0011478	0.000844406	SHISA7/CAMK2A/SLC8A2/RAB3A/JPH3/GRIK2/SYP	7
SNCB	5.30478	3.38779	-1.91699	3.28909e-30	7.13951e-29		BP	GO:0098815	modulation of excitatory postsynaptic potential	7/443	44/18862	6.79583e-05	0.0011478	0.000844406	SLC8A2/STX1B/CELF4/NRXN1/GRIN1/CBLN1/SHANK1	7
PCSK2	2.72332	1.41425	-1.30907	7.94398e-36	3.59438e-34		BP	GO:0045766	positive regulation of angiogenesis	14/443	175/18862	6.91575e-05	0.0011586	0.000852349	HMOX1/VEGFA/HSPB1/C3AR1/C3/ITGA5/CYBB/C5AR1/ITGB2/CXCR4/CHI3L1/ADM/SERPINE1/PRKCB	14
COL5A2	1.79763	2.92749	1.12986	5.20805e-26	7.38893e-25		BP	GO:1904018	positive regulation of vasculature development	14/443	175/18862	6.91575e-05	0.0011586	0.000852349	HMOX1/VEGFA/HSPB1/C3AR1/C3/ITGA5/CYBB/C5AR1/ITGB2/CXCR4/CHI3L1/ADM/SERPINE1/PRKCB	14
CYBA	5.03233	6.14648	1.11415	3.94166e-34	1.40028e-32		BP	GO:0007492	endoderm development	9/443	76/18862	7.09385e-05	0.00118364	0.000870773	LAMC1/MMP14/COL5A1/COL5A2/COL4A2/ITGA5/ITGB2/MMP9/FN1	9
C1QA	6.23212	7.57534	1.34322	1.77698e-38	1.13329e-36		BP	GO:0050729	positive regulation of inflammatory response	12/443	133/18862	7.16843e-05	0.0011867	0.000873019	VAMP8/PDE2A/S100A8/TREM2/C3/OSMR/PLA2G2A/TNFRSF1A/CTSC/TLR2/SERPINE1/S100A9	12
RTN4R	2.93056	1.8438	-1.08676	9.1774e-33	2.76831e-31		BP	GO:0043271	negative regulation of ion transport	20/443	319/18862	7.1695e-05	0.0011867	0.000873019	CABP1/FABP5/SLN/ICAM1/CHGA/UCP2/ENHO/CD74/GEM/HRH3/SYT4/MAOB/ANXA1/VSNL1/CAV1/SFRP4/KCNJ11/MMP9/PRKCB/HAMP	20
COL4A2	3.24992	4.88504	1.63512	2.03122e-29	4.09494e-28		BP	GO:0045576	mast cell activation	8/443	60/18862	7.62758e-05	0.00125749	0.000925097	VAMP8/HMOX1/STXBP1/CHGA/CPLX2/IL13RA2/RAC2/PLSCR1	8
CAMKV	3.51575	2.12813	-1.38762	1.94769e-29	3.95234e-28		BP	GO:1903532	positive regulation of secretion by cell	18/443	271/18862	7.88299e-05	0.00129444	0.000952282	SYT7/VAMP8/TGFB2/STXBP1/CHRNB2/APLN/CCK/STX1B/RAB3A/SPP1/TREM2/HLA-DRB1/ITGB2/SYT4/VSNL1/TLR2/CDK5R2/SYT1	18
TIMP1	4.38998	6.71818	2.3282	6.28795e-33	1.94491e-31		BP	GO:0150146	cell junction disassembly	5/443	20/18862	8.09212e-05	0.00132353	0.000973681	C1QB/TREM2/C1QA/C3/C1QC	5
CRTAC1	4.20875	2.77757	-1.43118	1.47499e-29	3.02983e-28		BP	GO:0015718	monocarboxylic acid transport	14/443	178/18862	8.30904e-05	0.00135365	0.000995845	SNAP25/SLC1A6/STXBP1/ABCC3/SLC17A7/CCK/SLC16A3/RAB3A/SLC1A2/CPLX1/HRH3/PLA2G2A/ANXA1/SYT1	14
SERPINA3	2.76581	4.44816	1.68235	1.92183e-31	4.97854e-30		BP	GO:0007009	plasma membrane organization	11/443	115/18862	8.41513e-05	0.00136556	0.0010046	SYT7/TGFB2/COL5A1/RAB3A/PACSIN1/SH3GL2/CLU/CXCR4/CAV1/S100A9/PLSCR1	11
PPIC	1.65946	2.66863	1.00918	1.39976e-38	9.16927e-37		BP	GO:0050851	antigen receptor-mediated signaling pathway	20/443	323/18862	8.50624e-05	0.00137495	0.00101151	HLA-DPA1/PSMB9/GBP1/IGHG3/IGLC1/HLA-DRA/HLA-DQA1/IGKC/IGLC2/LILRB4/IGHA1/HLA-DPB1/IGLC3/HLA-DRB1/LAPTM5/LGALS3/IGHG2/PRKCB/FCGR2B/IGHG1	20
C3AR1	2.7455	3.75913	1.01363	3.61058e-36	1.71477e-34		BP	GO:0002604	regulation of dendritic cell antigen processing and presentation	4/443	11/18862	8.68957e-05	0.00139912	0.0010293	CD68/CD74/SLC11A1/FCGR2B	4
VASN	1.62979	2.65001	1.02022	1.67678e-21	1.52666e-20		BP	GO:0001501	skeletal system development	26/443	486/18862	9.09199e-05	0.00144532	0.00106328	LTF/TGFB2/RDH10/LOXL2/BGN/COL1A1/MMP14/HES5/ANXA2/SERPINH1/TYROBP/TGFBI/COL5A2/TIMP1/CD44/COL3A1/COL1A2/MGP/DSCAML1/LUM/SCIN/EFEMP1/CHI3L1/SFRP4/MMP9/DLL3	26
RAB32	2.43226	3.50815	1.07588	7.95311e-33	2.41533e-31		BP	GO:0006953	acute-phase response	7/443	46/18862	9.11622e-05	0.00144532	0.00106328	CD163/SERPINA1/SERPINA3/SAA1/PLSCR1/FN1/HAMP	7
C3	6.44539	7.63555	1.19017	5.63735e-21	4.82743e-20		BP	GO:0043303	mast cell degranulation	7/443	46/18862	9.11622e-05	0.00144532	0.00106328	VAMP8/HMOX1/STXBP1/CHGA/CPLX2/IL13RA2/RAC2	7
CPVL	3.02086	4.06839	1.04753	2.39572e-28	4.30105e-27		BP	GO:0099637	neurotransmitter receptor transport	7/443	46/18862	9.11622e-05	0.00144532	0.00106328	SNAP25/CACNG3/STX1B/CPLX1/HPCA/KIF5A/CALY	7
ITGA5	1.93742	3.13718	1.19976	9.02557e-43	1.19683e-40		BP	GO:0035637	multicellular organismal signaling	15/443	203/18862	9.50028e-05	0.00150046	0.00110385	NPPA/KCNIP3/ATP1A3/TNR/KCNJ4/SLC8A2/CACNG3/CNTNAP2/FXYD7/GRIK2/KCNIP2/TYMP/CAV1/SCN3B/KCNJ11	15
CD93	1.58023	2.68062	1.10039	3.69089e-33	1.18258e-31		BP	GO:0001558	regulation of cell growth	23/443	406/18862	9.92078e-05	0.00156092	0.00114833	OLFM1/TGFB2/TNR/VEGFA/L1CAM/IGFBP7/MMP14/SPP1/CPNE5/CDK5R1/S100A8/IGFBP5/RTN4R/UNC13A/BST2/CXCR4/SYT4/CPNE6/S100A9/SYT1/IGFBP3/FN1/HAMP	23
VSTM2L	3.86065	2.75735	-1.1033	1.69791e-18	1.15726e-17		BP	GO:0044706	multi-multicellular organism process	15/443	204/18862	0.000100384	0.00157345	0.00115754	NPPA/ITGB4/VEGFA/IGFBP7/ARHGDIB/FOS/JUNB/UCP2/SPP1/IGFBP2/IGFBP5/TIMP1/ITGA5/ADM/MMP9	15
NPTXR	4.79248	3.79169	-1.00079	1.35319e-27	2.23469e-26		BP	GO:0046879	hormone secretion	19/443	302/18862	0.000103321	0.00161337	0.00118691	SYT7/VAMP8/SNAP25/CCL5/ABCC8/APLN/CHGA/PTPRN/UCP2/ENHO/SPP1/CPLX1/HLA-DRB1/ANXA1/VSNL1/ADM/KCNC2/KCNJ11/BRSK2	19
ACTA2	3.56589	4.70047	1.13457	1.22027e-29	2.52208e-28		BP	GO:0002279	mast cell activation involved in immune response	7/443	47/18862	0.000104974	0.0016269	0.00119687	VAMP8/HMOX1/STXBP1/CHGA/CPLX2/IL13RA2/RAC2	7
DLGAP1	3.58624	2.38948	-1.19676	8.74838e-38	5.07216e-36		BP	GO:0002448	mast cell mediated immunity	7/443	47/18862	0.000104974	0.0016269	0.00119687	VAMP8/HMOX1/STXBP1/CHGA/CPLX2/IL13RA2/RAC2	7
MPPED1	1.96857	0.958565	-1.01001	2.75611e-19	2.02986e-18		BP	GO:0035418	protein localization to synapse	9/443	80/18862	0.000106313	0.0016415	0.0012076	SNAP25/CACNG3/STX1B/HSPB1/NRXN1/TYROBP/CPLX1/SHANK1/KIF5A	9
HLA-DRB1	4.6468	5.98301	1.3362	5.09757e-18	3.3483e-17		BP	GO:1990778	protein localization to cell periphery	20/443	329/18862	0.000109265	0.00168081	0.00123653	GBP1/KCNIP3/VAMP8/SNAP25/STXBP1/CACNG3/MMP14/STX1B/RAB3A/ZDHHC22/PACSIN1/CPLX1/TREM2/TNFRSF1A/LGALS3/S100A10/RAB3C/CAV1/SCN3B/KCNJ11	20
FTL	10.087	11.1695	1.08258	5.85447e-35	2.34757e-33		BP	GO:0007568	aging	19/443	304/18862	0.000112645	0.00172639	0.00127006	ICAM1/LOXL2/FOS/CD68/UCP2/BCL2A1/IGFBP2/SOD2/IGFBP5/C1QA/COL4A2/TIMP1/ITGB2/B2M/CTSC/ADM/VCAM1/SERPINE1/HAMP	19
CA3	0.827479	1.96583	1.13835	7.02011e-24	8.02907e-23		BP	GO:1902105	regulation of leukocyte differentiation	18/443	279/18862	0.000114039	0.00172994	0.00127267	LTF/HLA-DRA/HLA-DOA/TMEM176A/TMEM176B/LILRB4/MMP14/FOS/CD74/FOXJ1/TYROBP/TREM2/HLA-DRB1/C1QC/ANXA1/HCLS1/HLA-B/FCGR2B	18
GRIK2	3.38113	2.34216	-1.03897	5.88307e-31	1.43781e-29		BP	GO:0007160	cell-matrix adhesion	16/443	230/18862	0.000114131	0.00172994	0.00127267	ITGB4/VEGFA/L1CAM/ACTN1/MMP14/PLAU/EMILIN1/CAMSAP3/POSTN/CD44/COL3A1/ITGB2/S100A10/VCAM1/SERPINE1/FN1	16
FMOD	1.10359	2.46412	1.36052	2.59807e-25	3.41471e-24		BP	GO:0051402	neuron apoptotic process	16/443	230/18862	0.000114131	0.00172994	0.00127267	HMOX1/TGFB2/STXBP1/CCL2/SOD2/CDK5R1/TYROBP/AGAP2/FAIM2/SNCB/VSTM2L/GRIK2/C5AR1/PRKCG/GABRA5/NEFL	16
SYN2	3.51297	1.98299	-1.52998	1.47865e-30	3.39684e-29		BP	GO:0038094	Fc-gamma receptor signaling pathway	12/443	140/18862	0.000117536	0.00177505	0.00130585	FCER1G/IGHG3/IGLC1/IGKC/IGLC2/FCGR3A/IGLC3/IGHG2/FCGR2A/ARPC1B/FCGR2B/IGHG1	12
SNAP91	3.95283	2.43241	-1.52042	9.19136e-40	7.4606e-38		BP	GO:0030073	insulin secretion	15/443	207/18862	0.000118156	0.00177792	0.00130797	SYT7/SNAP25/CCL5/ABCC8/CHGA/PTPRN/UCP2/ENHO/CPLX1/HLA-DRB1/ANXA1/VSNL1/KCNC2/KCNJ11/BRSK2	15
DLGAP3	2.98749	1.66198	-1.32551	2.39235e-42	3.0515e-40		BP	GO:0060079	excitatory postsynaptic potential	10/443	100/18862	0.000121268	0.00181815	0.00133756	CHRNB2/SLC8A2/STX1B/CELF4/NRXN1/GRIK2/GRIN1/CBLN1/SHANK1/MAPK8IP2	10
TTC9B	4.38905	2.86463	-1.52441	3.25161e-33	1.04434e-31		BP	GO:0008037	cell recognition	16/443	232/18862	0.000126209	0.00188539	0.00138703	IGHG3/IGLC1/IGKC/IGLC2/PTX3/IGHA1/CNTNAP2/IGLC3/CDK5R1/VSTM2L/DSCAML1/LGALS3/IGHG2/MSN/CXCR4/IGHG1	16
UNC13A	3.43943	2.2076	-1.23184	2.06944e-41	2.08391e-39		BP	GO:0042493	response to drug	21/443	359/18862	0.000126995	0.00189031	0.00139065	HMOX1/TGFB2/ICAM1/ABCC3/COL1A1/CA9/FOS/LGALS1/TGIF1/IGFBP2/SOD2/SST/NNMT/CYBB/B2M/S100A10/CXCR4/MAOB/ANXA1/KCNJ11/SLC12A5	21
SEZ6L	5.00167	3.66763	-1.33404	1.97502e-25	2.63198e-24		BP	GO:0016188	synaptic vesicle maturation	4/443	12/18862	0.000127929	0.00189738	0.00139585	STXBP1/RAB3A/UNC13A/SYP	4
CAMSAP3	2.83425	1.74004	-1.09421	1.17925e-30	2.73721e-29		BP	GO:0097305	response to alcohol	16/443	233/18862	0.000132656	0.00196047	0.00144226	ICAM1/CHRNB2/IGFBP7/FOS/SOD2/S100A8/TNC/CA3/CYBB/GRIN1/MAOB/VCAM1/KCNC2/CD14/NEFL/HAMP	16
POSTN	0.744458	2.10423	1.35977	2.06002e-20	1.68952e-19		BP	GO:0048278	vesicle docking	8/443	65/18862	0.000135844	0.00200044	0.00147167	SNAP25/STXBP1/STX1B/RAB3A/CPLX2/UNC13A/RAB3C/SYT1	8
IFI30	2.03537	3.5066	1.47123	5.22352e-54	9.35139e-51		BP	GO:1903706	regulation of hemopoiesis	23/443	415/18862	0.000137222	0.00201353	0.0014813	LTF/HLA-DRA/HLA-DOA/TMEM176A/TMEM176B/LILRB4/MMP14/FOS/CD74/ZFP36/FOXJ1/TYROBP/TREM2/HLA-DRB1/C1QC/B2M/LGALS3/SCIN/ANXA1/HCLS1/HLA-B/PRKCB/FCGR2B	23
CYBB	2.60685	3.70767	1.10082	2.39387e-37	1.33588e-35		BP	GO:0001961	positive regulation of cytokine-mediated signaling pathway	7/443	49/18862	0.000137706	0.00201353	0.0014813	CASP1/CASP4/CD74/TREM2/LAPTM5/CXCR4/C1QTNF4	7
VIPR2	3.02118	1.97546	-1.04572	3.09038e-16	1.74418e-15		BP	GO:0045069	regulation of viral genome replication	9/443	83/18862	0.000141639	0.00206373	0.00151823	OAS1/LTF/CCL5/SLPI/APOBEC3C/BST2/BTBD17/IFITM3/PLSCR1	9
C1QC	6.30895	7.64875	1.3398	4.16379e-42	5.02393e-40		BP	GO:0071805	potassium ion transmembrane transport	15/443	212/18862	0.000153891	0.00223439	0.00164378	NPPA/KCNIP3/SNAP25/ATP1A3/KCNJ4/ABCC8/TREM2/KCNIP2/KCNH3/KCNJ9/CAV1/KCNC2/KCNJ11/KCNT1/SLC12A5	15
NPM2	2.7979	1.63332	-1.16458	4.16509e-26	5.95337e-25		BP	GO:0002931	response to ischemia	7/443	50/18862	0.000156926	0.00226257	0.00166451	EGR1/CAMK2A/SLC8A2/FAIM2/TREM2/CAV1/KCNJ11	7
SYN1	4.77417	3.12153	-1.65265	2.4967e-32	7.05449e-31		BP	GO:0007566	embryo implantation	7/443	50/18862	0.000156926	0.00226257	0.00166451	ITGB4/VEGFA/IGFBP7/ARHGDIB/SPP1/TIMP1/MMP9	7
SH3GL3	3.00779	1.9036	-1.10419	5.74854e-28	9.88321e-27		BP	GO:0071674	mononuclear cell migration	14/443	190/18862	0.000166137	0.00238706	0.0017561	ICAM1/CCL5/CXCL10/CCL2/CD99/C3AR1/C5AR1/SAA1/LGALS3/MSN/CXCR4/ANXA1/RARRES2/SERPINE1	14
CD44	3.75719	5.47136	1.71417	2.83183e-48	1.40469e-45		BP	GO:0050766	positive regulation of phagocytosis	8/443	67/18862	0.000168513	0.00241283	0.00177505	FCER1G/CCL2/PTX3/SLC11A1/TREM2/CYBA/C3/FCGR2B	8
OSMR	1.33819	2.44171	1.10352	1.98475e-41	2.02914e-39		BP	GO:0045921	positive regulation of exocytosis	9/443	85/18862	0.00017025	0.00242929	0.00178716	SYT7/VAMP8/STXBP1/RAB3A/ITGB2/SYT4/VSNL1/CDK5R2/SYT1	9
GRIA2	4.77136	3.71641	-1.05495	6.26981e-20	4.88491e-19		BP	GO:0032102	negative regulation of response to external stimulus	22/443	394/18862	0.000171792	0.00243928	0.00179451	LTF/PLAUR/TNR/SERPING1/CCL2/CCK/PLAU/SPP1/GPR17/RTN4R/HLA-DRB1/SAA1/TNFRSF1A/TNFAIP6/CARD16/SERPINE1/SOCS3/VSIG4/PLAT/HLA-B/HAMP/FCGR2B	22
C5AR1	1.36018	2.56975	1.20957	3.68401e-51	3.52428e-48		BP	GO:0001818	negative regulation of cytokine production	21/443	367/18862	0.000172129	0.00243928	0.00179451	GBP1/LTF/HMOX1/TGFB2/LILRB4/ZFP36/TMSB4X/FOXJ1/TYROBP/SLC11A1/TREM2/HLA-DRB1/BST2/LAPTM5/GPNMB/CARD16/ANXA1/VSIG4/FN1/FCGR2B/SRGN	21
COL3A1	1.75757	3.6739	1.91633	2.28583e-32	6.49982e-31		BP	GO:2000310	regulation of NMDA receptor activity	6/443	36/18862	0.000173819	0.00245482	0.00180595	CCL2/GRIA4/GRIA2/GRIN1/MAPK8IP2/NEFL	6
GPX8	0.500728	1.62885	1.12812	3.62434e-40	3.11159e-38		BP	GO:1904645	response to amyloid-beta	7/443	51/18862	0.00017826	0.00250898	0.00184578	ATP1A3/ICAM1/CASP4/TREM2/VCAM1/MMP9/FCGR2B	7
HRH3	2.44834	1.08661	-1.36173	2.37761e-36	1.16642e-34		BP	GO:0002430	complement receptor mediated signaling pathway	4/443	13/18862	0.000181366	0.00251843	0.00185274	FPR1/C3AR1/C5AR1/FPR3	4
CHD5	2.43305	1.34543	-1.08763	1.70846e-24	2.06325e-23		BP	GO:0002921	negative regulation of humoral immune response	4/443	13/18862	0.000181366	0.00251843	0.00185274	SERPING1/FOXJ1/VSIG4/FCGR2B	4
HSPA6	1.06652	2.34636	1.27984	2.0182e-41	2.04771e-39		BP	GO:0097091	synaptic vesicle clustering	4/443	13/18862	0.000181366	0.00251843	0.00185274	RAB3A/SYN2/SYN1/BRSK2	4
COL1A2	2.44414	4.1172	1.67306	7.67497e-36	3.49629e-34		BP	GO:2001198	regulation of dendritic cell differentiation	4/443	13/18862	0.000181366	0.00251843	0.00185274	TMEM176A/TMEM176B/HLA-B/FCGR2B	4
SLPI	2.26853	3.29403	1.0255	3.46557e-13	1.53385e-12		BP	GO:0099565	chemical synaptic transmission, postsynaptic	10/443	105/18862	0.000182145	0.00252079	0.00185448	CHRNB2/SLC8A2/STX1B/CELF4/NRXN1/GRIK2/GRIN1/CBLN1/SHANK1/MAPK8IP2	10
PLA2G2A	0.388392	2.00445	1.61605	7.49085e-29	1.40906e-27		BP	GO:0034329	cell junction assembly	23/443	425/18862	0.000194166	0.00267819	0.00197027	LAMC1/SPTBN2/ITGB4/VEGFA/CHRNB2/ACTN1/SRPX2/MMP14/NRXN1/GABRA1/ITGA5/CAMSAP3/S100A10/GABRB3/GABRG2/SLIT1/FLNC/CBLN1/SHANK1/TLR2/CAV1/FBLIM1/FN1	23
ITGB2	3.84933	4.95846	1.10913	1.61137e-31	4.23158e-30		BP	GO:0098581	detection of external biotic stimulus	5/443	24/18862	0.000205304	0.00282242	0.00207637	LY96/TREM2/HLA-DRB1/TLR2/HLA-B	5
MS4A4A	1.84066	3.09904	1.25838	2.20307e-43	3.31525e-41		BP	GO:0010810	regulation of cell-substrate adhesion	15/443	218/18862	0.000208856	0.00286174	0.0021053	GBP1/VEGFA/COL1A1/MMP14/LGALS1/PLAU/EMILIN1/ITGA5/CAMSAP3/POSTN/S100A10/RAC2/SERPINE1/FN1/PDPN	15
CLU	10.6825	11.8014	1.11896	3.21938e-27	5.12612e-26		BP	GO:0002704	negative regulation of leukocyte mediated immunity	7/443	53/18862	0.000227958	0.00310292	0.00228273	HMOX1/LILRB4/FOXJ1/BST2/IL13RA2/HLA-B/FCGR2B	7
APOBEC3C	1.74164	2.85933	1.11769	4.21741e-50	2.82419e-47		BP	GO:0009620	response to fungus	7/443	53/18862	0.000227958	0.00310292	0.00228273	LTF/CHGA/PTX3/S100A8/RARRES2/S100A9/HAMP	7
SAA1	0.418883	2.07092	1.65204	1.90758e-24	2.2975e-23		BP	GO:0045823	positive regulation of heart contraction	6/443	38/18862	0.000236788	0.00320205	0.00235566	NPPA/TGFB2/APLN/CHGA/ADM/SCN3B	6
BST2	4.94927	6.12983	1.18056	1.97825e-34	7.40074e-33		BP	GO:0097242	amyloid-beta clearance	6/443	38/18862	0.000236788	0.00320205	0.00235566	TREM2/C3/C5AR1/ITGB2/CLU/MSR1	6
PPP1R1A	3.20048	2.16737	-1.03311	4.29708e-21	3.73706e-20		BP	GO:0010721	negative regulation of cell development	13/443	174/18862	0.000246121	0.00331743	0.00244054	GBP1/LTF/S1PR3/TNR/VEGFA/HES5/LINGO1/SPP1/CDK5R1/RTN4R/POSTN/B2M/DLL3	13
CAPG	4.52928	5.79289	1.26361	8.87681e-31	2.0894e-29		BP	GO:0032963	collagen metabolic process	10/443	109/18862	0.000247724	0.00332818	0.00244845	COL1A1/MMP14/COL5A1/SERPINH1/EMILIN1/COL1A2/MRC2/VIM/CTSS/MMP9	10
PDZD4	6.63213	5.39624	-1.23589	7.76553e-43	1.05054e-40		BP	GO:0042730	fibrinolysis	5/443	25/18862	0.000251714	0.00337085	0.00247984	PLAUR/SERPING1/PLAU/SERPINE1/PLAT	5
TNFRSF1A	3.8895	5.11693	1.22743	5.06542e-52	6.16738e-49		BP	GO:0097479	synaptic vesicle localization	7/443	54/18862	0.000256685	0.00342394	0.0025189	RAB3A/SYN2/SNAP91/SYN1/AP3B2/KIF5A/BRSK2	7
B2M	9.00237	10.1797	1.17736	2.7398e-34	9.99841e-33		BP	GO:0010959	regulation of metal ion transport	16/443	247/18862	0.000258161	0.00342394	0.0025189	NPPA/CAMK2A/SLN/ICAM1/CCL5/CXCL10/CCL2/JPH3/JPH4/GEM/GRIN1/KCNIP2/LGALS3/CXCR4/HPCA/CAV1	16
GRIN1	4.62516	2.30469	-2.32047	9.98864e-37	5.16517e-35		BP	GO:0030072	peptide hormone secretion	16/443	247/18862	0.000258161	0.00342394	0.0025189	SYT7/SNAP25/CCL5/ABCC8/APLN/CHGA/PTPRN/UCP2/ENHO/CPLX1/HLA-DRB1/ANXA1/VSNL1/KCNC2/KCNJ11/BRSK2	16
KCNIP2	4.29301	2.75421	-1.5388	8.89224e-35	3.49249e-33		BP	GO:0002701	negative regulation of production of molecular mediator of immune response	6/443	39/18862	0.000274352	0.00361551	0.00265983	HMOX1/TGFB2/LILRB4/BST2/IL13RA2/FCGR2B	6
TNFAIP6	0.819088	1.84781	1.02872	3.70866e-26	5.3294e-25		BP	GO:0050832	defense response to fungus	6/443	39/18862	0.000274352	0.00361551	0.00265983	LTF/CHGA/S100A8/RARRES2/S100A9/HAMP	6
NPTX1	2.92531	1.88654	-1.03877	5.9545e-14	2.81598e-13		BP	GO:0042113	B cell activation	19/443	326/18862	0.000275815	0.00362325	0.00266552	IGHG3/IGLC1/IGKC/IGLC2/CHRNB2/MMP14/LGALS1/IGHA1/CD74/IGLC3/FOXJ1/TYROBP/BST2/LAPTM5/IGHG2/VCAM1/PRKCB/FCGR2B/IGHG1	19
HLA-DMB	2.90524	4.17102	1.26578	3.38805e-43	4.87916e-41		BP	GO:0033627	cell adhesion mediated by integrin	8/443	72/18862	0.000279235	0.00364502	0.00268154	TGFB2/ITGB4/ICAM1/CCL5/PLAU/ITGA5/ITGB2/SERPINE1	8
GNG12	2.5304	3.71539	1.18499	9.03184e-38	5.21394e-36		BP	GO:0048708	astrocyte differentiation	8/443	72/18862	0.000279235	0.00364502	0.00268154	SOX8/HES5/S100A8/TREM2/C1QA/C5AR1/S100A9/VIM	8
SHD	5.51805	4.03777	-1.48028	7.94753e-21	6.72402e-20		BP	GO:0090066	regulation of anatomical structure size	25/443	493/18862	0.000280543	0.00365059	0.00268563	HIP1R/NPPA/OLFM1/SPTBN2/TNR/ICAM1/VEGFA/L1CAM/APLN/SPP1/TMSB4X/SOD2/CDK5R1/RTN4R/ACTA2/CAPG/MSN/SCIN/ADM/CAV1/HCLS1/ARPC1B/NEFL/SLC12A5/FN1	25
PRSS23	1.86001	2.98951	1.1295	5.79531e-34	2.02654e-32		BP	GO:0050866	negative regulation of cell activation	14/443	200/18862	0.000282661	0.00366662	0.00269743	HMOX1/LILRB4/CD74/EMILIN1/FOXJ1/TYROBP/HLA-DRB1/LAPTM5/LGALS3/IL13RA2/GPNMB/ANXA1/VSIG4/FCGR2B	14
CHRM1	2.56571	1.22357	-1.34214	1.90671e-35	8.13265e-34		BP	GO:0002690	positive regulation of leukocyte chemotaxis	9/443	91/18862	0.000286389	0.00369202	0.00271612	VEGFA/CCL5/CXCL10/CD74/C3AR1/C5AR1/RAC2/RARRES2/SERPINE1	9
MYT1	2.914	1.90846	-1.00554	1.17458e-22	1.19085e-21		BP	GO:0010977	negative regulation of neuron projection development	11/443	132/18862	0.000286839	0.00369202	0.00271612	TNR/LINGO1/STX1B/LGALS1/NEU4/SPP1/CDK5R1/RTN4R/B2M/STMN2/VIM	11
LAPTM5	5.37971	6.6222	1.24249	3.1791e-40	2.81972e-38		BP	GO:0002286	T cell activation involved in immune response	10/443	111/18862	0.000287296	0.00369202	0.00271612	FCER1G/HLA-DRA/ICAM1/CD74/SLC11A1/HLA-DRB1/HLA-DMB/LGALS3/ANXA1/FCGR2B	10
COL6A2	2.94182	4.5094	1.56757	3.88063e-27	6.12892e-26		BP	GO:1903428	positive regulation of reactive oxygen species biosynthetic process	7/443	55/18862	0.000288254	0.00369287	0.00271674	ICAM1/PTX3/SOD2/CYBA/ITGB2/CLU/GRIN1	7
NPC2	5.35876	6.39796	1.03919	1.90626e-39	1.50607e-37		BP	GO:0019883	antigen processing and presentation of endogenous antigen	5/443	26/18862	0.000305679	0.00388005	0.00285445	HLA-DRA/CD74/HLA-DRB1/B2M/HLA-B	5
CFI	1.8467	3.3235	1.47681	2.865e-42	3.58607e-40		BP	GO:0060142	regulation of syncytium formation by plasma membrane fusion	5/443	26/18862	0.000305679	0.00388005	0.00285445	CD53/CXCL10/TYROBP/TREM2/GDF15	5
MGP	3.3525	4.76191	1.4094	1.567e-22	1.56852e-21		BP	GO:0061082	myeloid leukocyte cytokine production	5/443	26/18862	0.000305679	0.00388005	0.00285445	HMOX1/TGFB2/CHGA/CD74/LAPTM5	5
NAMPT	3.0675	4.43238	1.36488	7.23983e-39	5.02399e-37		BP	GO:0032411	positive regulation of transporter activity	10/443	112/18862	0.000308983	0.00391	0.00287648	NPPA/CCL2/CACNG3/TMSB4X/TREM2/KCNIP2/SYNGR3/KCNC2/CTSS/KCNJ11	10
DSCAML1	3.06946	2.04108	-1.02839	2.86195e-26	4.14379e-25		BP	GO:1903524	positive regulation of blood circulation	6/443	40/18862	0.000316441	0.00399218	0.00293693	NPPA/TGFB2/APLN/CHGA/ADM/SCN3B	6
LGALS3	3.74512	5.11643	1.37131	5.86057e-26	8.25349e-25		BP	GO:0001906	cell killing	13/443	179/18862	0.00032435	0.00407951	0.00300118	LTF/HLA-DRA/ICAM1/CHGA/TYROBP/C3/HLA-DRB1/B2M/LYZ/CTSC/HLA-B/HAMP/FCGR2B	13
IL13RA2	1.02676	2.09447	1.06771	1.0536e-15	5.69903e-15		BP	GO:1903818	positive regulation of voltage-gated potassium channel activity	4/443	15/18862	0.000333559	0.00418263	0.00307704	NPPA/TREM2/KCNIP2/KCNC2	4
IGHG2	0.619966	2.10884	1.48888	2.1803e-25	2.89403e-24		BP	GO:0032418	lysosome localization	8/443	74/18862	0.000337564	0.00421738	0.00310261	VAMP8/HMOX1/STXBP1/CHGA/RAB3A/CPLX2/IL13RA2/RAC2	8
GPNMB	2.2985	4.05722	1.75872	3.71734e-40	3.1711e-38		BP	GO:0009266	response to temperature stimulus	15/443	228/18862	0.000338369	0.00421738	0.00310261	CAMK2A/HMOX1/CXCL10/IGFBP7/FOS/UCP2/SOD2/SST/GRIK2/HSPA6/CXCR4/ADM/CD14/ARPP21/SLC12A5	15
LUM	1.03759	2.32148	1.2839	1.04896e-28	1.94043e-27		BP	GO:0050708	regulation of protein secretion	17/443	279/18862	0.000343184	0.00426455	0.00313731	SYT7/SNAP25/TGFB2/CCL5/ABCC8/CHGA/UCP2/ENHO/TREM2/HLA-DRB1/SAA1/ANXA1/VSNL1/TLR2/KCNC2/KCNJ11/BRSK2	17
MSN	4.09097	5.54865	1.45768	2.26754e-42	2.92011e-40		BP	GO:0002573	myeloid leukocyte differentiation	14/443	204/18862	0.00034591	0.00428555	0.00315276	LTF/VEGFA/LILRB4/FOS/JUNB/CD74/ANXA2/TYROBP/TREM2/HLA-DRB1/C1QC/TLR2/HCLS1/MMP9	14
LYZ	1.47703	3.16283	1.6858	6.50133e-47	2.35331e-44		BP	GO:0033003	regulation of mast cell activation	6/443	41/18862	0.000363426	0.00447577	0.0032927	VAMP8/HMOX1/STXBP1/IL13RA2/RAC2/PLSCR1	6
EMP1	3.58712	4.83683	1.24971	1.66786e-26	2.46281e-25		BP	GO:1904646	cellular response to amyloid-beta	6/443	41/18862	0.000363426	0.00447577	0.0032927	ATP1A3/ICAM1/CASP4/TREM2/VCAM1/FCGR2B	6
NAPSB	2.5633	3.74496	1.18166	7.11291e-21	6.04079e-20		BP	GO:0035235	ionotropic glutamate receptor signaling pathway	5/443	27/18862	0.000367972	0.00451831	0.00332399	GRIA4/CDK5R1/GRIK2/GRIA2/GRIN1	5
MSR1	1.3982	2.83419	1.43599	9.96374e-51	8.34027e-48		BP	GO:0043687	post-translational protein modification	20/443	361/18862	0.000371156	0.00454391	0.00334283	PSMB9/LAMC1/IGFBP7/LGALS1/RAB3A/FBXL16/CP/SPP1/FSTL1/SERPINA1/TNC/IGFBP5/TIMP1/C3/PRSS23/SCG3/SOCS3/CHGB/IGFBP3/FN1	20
CKMT1B	2.42643	1.20315	-1.22328	8.29427e-35	3.26721e-33		BP	GO:0002695	negative regulation of leukocyte activation	13/443	182/18862	0.000380769	0.00464785	0.00341929	HMOX1/LILRB4/CD74/FOXJ1/TYROBP/HLA-DRB1/LAPTM5/LGALS3/IL13RA2/GPNMB/ANXA1/VSIG4/FCGR2B	13
RNASE2	1.0737	2.24244	1.16874	1.58944e-32	4.63777e-31		BP	GO:0032602	chemokine production	9/443	95/18862	0.000395407	0.00481233	0.0035403	EGR1/HMOX1/LILRB4/CD74/S100A8/TREM2/POSTN/TLR2/S100A9	9
S100A10	5.0335	6.54979	1.51629	1.25798e-32	3.71924e-31		BP	GO:0031638	zymogen activation	7/443	58/18862	0.000402078	0.00486491	0.00357898	MMP14/PLAU/CTSZ/C1RL/SERPINE1/C1R/PLAT	7
MS4A7	2.29507	3.47636	1.1813	1.85429e-47	8.01114e-45		BP	GO:0031663	lipopolysaccharide-mediated signaling pathway	7/443	58/18862	0.000402078	0.00486491	0.00357898	LTF/CCL5/CCL2/LY96/CARD16/TLR2/CD14	7
CSTA	0.545975	1.58728	1.0413	1.11205e-45	2.6596e-43		BP	GO:0006813	potassium ion transport	15/443	232/18862	0.000406841	0.00490819	0.00361082	NPPA/KCNIP3/SNAP25/ATP1A3/KCNJ4/ABCC8/TREM2/KCNIP2/KCNH3/KCNJ9/CAV1/KCNC2/KCNJ11/KCNT1/SLC12A5	15
MRC2	3.55644	4.87938	1.32294	1.52068e-36	7.65659e-35		BP	GO:0014002	astrocyte development	6/443	42/18862	0.000415694	0.00500041	0.00367866	S100A8/TREM2/C1QA/C5AR1/S100A9/VIM	6
CTSC	2.54437	3.75754	1.21316	1.98642e-44	3.80059e-42		BP	GO:0051961	negative regulation of nervous system development	11/443	138/18862	0.000420627	0.00504508	0.00371152	TNR/HES5/LINGO1/SPP1/CDK5R1/RTN4R/B2M/SLIT1/CBLN1/TLR2/DLL3	11
GABRB3	2.90995	1.59321	-1.31674	4.40532e-39	3.1551e-37		BP	GO:0061450	trophoblast cell migration	4/443	16/18862	0.000436532	0.00519072	0.00381867	ITGB4/VEGFA/ARHGDIB/TIMP1	4
GABRG2	2.5653	1.16253	-1.40277	4.69506e-33	1.48655e-31		BP	GO:0098962	regulation of postsynaptic neurotransmitter receptor activity	4/443	16/18862	0.000436532	0.00519072	0.00381867	NPTXR/DLGAP1/DLGAP3/NPTX1	4
NECAB2	3.95949	2.69288	-1.26661	4.60934e-27	7.22022e-26		BP	GO:1904862	inhibitory synapse assembly	4/443	16/18862	0.000436532	0.00519072	0.00381867	GABRA1/GABRB3/GABRG2/CBLN1	4
PLEKHA4	3.36929	4.74863	1.37934	5.4385e-30	1.16541e-28		BP	GO:0032703	negative regulation of interleukin-2 production	5/443	28/18862	0.000439399	0.00519495	0.00382178	GBP1/LILRB4/ZFP36/LAPTM5/VSIG4	5
KCNH3	2.94097	1.81711	-1.12387	3.54943e-26	5.11156e-25		BP	GO:0095500	acetylcholine receptor signaling pathway	5/443	28/18862	0.000439399	0.00519495	0.00382178	CHRNB2/CDK5R1/HRH3/CHRM1/LY6H	5
CARD16	1.72801	2.86482	1.13681	3.71148e-35	1.52947e-33		BP	GO:0051216	cartilage development	13/443	185/18862	0.000445326	0.00524392	0.00385781	LOXL2/BGN/COL1A1/HES5/SERPINH1/TGFBI/TIMP1/CD44/MGP/LUM/SCIN/EFEMP1/CHI3L1	13
PCP4L1	2.29274	1.26378	-1.02895	2.8458e-22	2.78407e-21		BP	GO:0002433	immune response-regulating cell surface receptor signaling pathway involved in phagocytosis	11/443	139/18862	0.000447343	0.00524392	0.00385781	IGHG3/IGLC1/IGKC/IGLC2/FCGR3A/IGLC3/IGHG2/FCGR2A/ARPC1B/FCGR2B/IGHG1	11
EEF1A2	6.52827	5.27573	-1.25254	5.00574e-22	4.76488e-21		BP	GO:0038096	Fc-gamma receptor signaling pathway involved in phagocytosis	11/443	139/18862	0.000447343	0.00524392	0.00385781	IGHG3/IGLC1/IGKC/IGLC2/FCGR3A/IGLC3/IGHG2/FCGR2A/ARPC1B/FCGR2B/IGHG1	11
WWTR1	2.66573	3.88624	1.22052	8.95648e-41	8.33015e-39		BP	GO:0001894	tissue homeostasis	16/443	260/18862	0.00045621	0.00531774	0.00391211	LAMC1/LTF/IGHG3/CDHR1/IGKC/VEGFA/IGHA1/HSPB1/SPP1/SH3GL2/SERPINA3/B2M/LYZ/WWTR1/RAC2/HAMP	16
CXCR4	2.72262	4.23414	1.51152	4.31038e-70	5.77289e-66		BP	GO:0046883	regulation of hormone secretion	16/443	260/18862	0.00045621	0.00531774	0.00391211	SYT7/VAMP8/SNAP25/CCL5/ABCC8/APLN/CHGA/UCP2/ENHO/SPP1/HLA-DRB1/ANXA1/VSNL1/KCNC2/KCNJ11/BRSK2	16
SLIT1	4.48348	3.228	-1.25548	1.50283e-29	3.08231e-28		BP	GO:0010001	glial cell differentiation	14/443	210/18862	0.000463328	0.00538554	0.00396199	SOX8/ITGB4/OLIG1/HES5/GPR17/S100A8/TREM2/C1QA/C5AR1/CLU/CXCR4/TLR2/S100A9/VIM	14
ALOX5AP	2.97708	4.44865	1.47156	3.75277e-35	1.54174e-33		BP	GO:0046718	viral entry into host cell	11/443	140/18862	0.000475466	0.00551114	0.00405439	VAMP8/ICAM1/LGALS1/PTX3/CD74/ITGA5/HLA-DRB1/CXCR4/CAV1/IFITM3/PLSCR1	11
FLNC	1.98844	3.09989	1.11145	8.34458e-25	1.03769e-23		BP	GO:0050730	regulation of peptidyl-tyrosine phosphorylation	16/443	262/18862	0.000496059	0.00571132	0.00420166	ICAM1/VEGFA/CCL5/LILRB4/CCK/HES5/CD74/TREM2/ITGA5/CD44/ITGB2/TNFRSF1A/TNK2/CAV1/HCLS1/SOCS3	16
MGAT5B	3.08741	2.06085	-1.02656	3.16924e-35	1.31005e-33		BP	GO:0048857	neural nucleus development	7/443	60/18862	0.000496101	0.00571132	0.00420166	CHRNB2/CDK5R1/INA/MAOB/SYNGR3/KCNC2/CDK5R2	7
GDAP1L1	4.8645	3.38848	-1.47601	1.0154e-32	3.04234e-31		BP	GO:0006910	phagocytosis, recognition	9/443	98/18862	0.000497879	0.00571132	0.00420166	IGHG3/IGLC1/IGKC/IGLC2/PTX3/IGHA1/IGLC3/IGHG2/IGHG1	9
FPR3	0.796294	1.82352	1.02723	2.67167e-45	5.96362e-43		BP	GO:0001101	response to acid chemical	10/443	119/18862	0.000502397	0.00571132	0.00420166	ICAM1/VEGFA/COL1A1/SST/COL5A2/CYBB/COL1A2/GRIN1/HPCA/COL4A1	10
UNC5A	3.20962	1.86519	-1.34443	2.28021e-40	2.04959e-38		BP	GO:0002688	regulation of leukocyte chemotaxis	10/443	119/18862	0.000502397	0.00571132	0.00420166	VEGFA/CCL5/CXCL10/CCL2/CD74/C3AR1/C5AR1/RAC2/RARRES2/SERPINE1	10
HPCA	4.37322	2.87011	-1.5031	2.31636e-22	2.28952e-21		BP	GO:0032652	regulation of interleukin-1 production	10/443	119/18862	0.000502397	0.00571132	0.00420166	EGR1/S1PR3/LILRB4/CASP1/HSPB1/TYROBP/TREM2/SAA1/CARD16/ANXA1	10
CELF3	3.99643	2.62242	-1.37401	1.64325e-33	5.44753e-32		BP	GO:0050868	negative regulation of T cell activation	10/443	119/18862	0.000502397	0.00571132	0.00420166	LILRB4/CD74/FOXJ1/HLA-DRB1/LAPTM5/LGALS3/GPNMB/ANXA1/VSIG4/FCGR2B	10
HSPA7	0.92632	2.28657	1.36024	2.04838e-38	1.28567e-36		BP	GO:0050870	positive regulation of T cell activation	14/443	212/18862	0.000509348	0.00576411	0.0042405	HLA-DPA1/HLA-DRA/CCL5/LILRB4/CCL2/LGALS1/HLA-DPB1/CD74/IGFBP2/HLA-DRB1/HLA-DMB/ANXA1/VCAM1/CAV1	14
SCIN	1.32092	2.33438	1.01346	7.89436e-33	2.40294e-31		BP	GO:1903034	regulation of response to wounding	12/443	164/18862	0.000509827	0.00576411	0.0042405	PLAUR/TNR/SERPING1/TNFRSF12A/PLAU/SPP1/RTN4R/CXCR4/ANXA1/CAV1/SERPINE1/PLAT	12
INA	4.26692	2.35397	-1.91295	5.16532e-38	3.11618e-36		BP	GO:0003015	heart process	17/443	289/18862	0.000513498	0.0057898	0.00425939	NPPA/KCNIP3/ATP1A3/TGFB2/KCNJ4/SLC8A2/APLN/CHGA/CACNG3/FXYD7/KCNIP2/WWTR1/CXCR4/ADM/CAV1/SCN3B/KCNJ11	17
TNK2	6.26657	5.26245	-1.00412	2.34391e-30	5.20596e-29		BP	GO:0043304	regulation of mast cell degranulation	5/443	29/18862	0.000520792	0.00584021	0.00429648	VAMP8/HMOX1/STXBP1/IL13RA2/RAC2	5
RAB3C	2.34805	1.18994	-1.15811	3.38976e-36	1.61562e-34		BP	GO:1902624	positive regulation of neutrophil migration	5/443	29/18862	0.000520792	0.00584021	0.00429648	CD99/CD74/C3AR1/C5AR1/RAC2	5
CASKIN1	3.77415	2.66092	-1.11323	2.86183e-34	1.04154e-32		BP	GO:0006826	iron ion transport	8/443	79/18862	0.000527747	0.0059022	0.00434209	LTF/STEAP3/CP/SLC11A1/FTL/B2M/ATP6V1G2/HAMP	8
SYT4	2.61712	1.32706	-1.29006	8.04205e-29	1.51062e-27		BP	GO:0051924	regulation of calcium ion transport	15/443	238/18862	0.000531695	0.00593034	0.00436278	NPPA/CAMK2A/SLN/ICAM1/CCL5/CXCL10/CCL2/JPH3/JPH4/GEM/GRIN1/LGALS3/CXCR4/HPCA/CAV1	15
MAOB	3.91436	5.20901	1.29465	2.82784e-20	2.28842e-19		BP	GO:0007584	response to nutrient	12/443	165/18862	0.000538408	0.00598906	0.00440599	HMOX1/COL1A1/CXCL10/SPP1/IGFBP2/SOD2/SST/TNC/POSTN/CYBB/VCAM1/HAMP	12
CBLN1	2.24243	1.1784	-1.06403	9.94792e-34	3.39879e-32		BP	GO:0060759	regulation of response to cytokine stimulus	13/443	189/18862	0.00054566	0.00605346	0.00445336	CCL5/CASP1/CASP4/CD74/TREM2/TNFRSF1A/LAPTM5/CARD16/CXCR4/TLR2/CAV1/SOCS3/C1QTNF4	13
ANXA1	3.04147	5.24289	2.20142	8.19635e-43	1.09774e-40		BP	GO:0010759	positive regulation of macrophage chemotaxis	4/443	17/18862	0.000560317	0.00616646	0.00453649	CCL5/C3AR1/C5AR1/RARRES2	4
EFEMP1	4.19585	5.7274	1.53156	3.46146e-38	2.11687e-36		BP	GO:0043116	negative regulation of vascular permeability	4/443	17/18862	0.000560317	0.00616646	0.00453649	VEGFA/PDE2A/SH3GL2/ADM	4
VSNL1	4.10127	2.46279	-1.63848	2.93162e-18	1.96316e-17		BP	GO:0070206	protein trimerization	4/443	17/18862	0.000560317	0.00616646	0.00453649	CD74/SLC1A2/COL1A2/ALOX5AP	4
SHANK1	2.57589	1.55187	-1.02402	2.79238e-28	4.93381e-27		BP	GO:0001895	retina homeostasis	8/443	80/18862	0.000574573	0.0062899	0.0046273	LTF/IGHG3/CDHR1/IGKC/IGHA1/HSPB1/B2M/LYZ	8
SCG3	6.49028	5.44961	-1.04067	2.29601e-16	1.31076e-15		BP	GO:0042590	antigen processing and presentation of exogenous peptide antigen via MHC class I	8/443	80/18862	0.000574573	0.0062899	0.0046273	PSMB9/FCER1G/VAMP8/CYBA/IFI30/CYBB/B2M/HLA-B	8
CHI3L1	3.74774	6.99299	3.24525	1.50928e-31	3.97908e-30		BP	GO:0007044	cell-substrate junction assembly	9/443	100/18862	0.000577593	0.00630628	0.00463935	LAMC1/ITGB4/VEGFA/ACTN1/MMP14/ITGA5/CAMSAP3/S100A10/FN1	9
RAC2	1.39066	2.43926	1.0486	1.72887e-45	3.92454e-43		BP	GO:0006869	lipid transport	23/443	461/18862	0.000609194	0.00660585	0.00485974	SYT7/SNAP25/SLC1A6/FABP5/APOL4/STXBP1/ABCC3/SLC17A7/CCK/RAB3A/ANXA2/SPP1/SLC1A2/CPLX1/HRH3/PLA2G2A/CLU/NPC2/MSR1/ANXA1/CAV1/SYT1/PLSCR1	23
KCNJ9	3.79509	2.6399	-1.15519	1.98012e-27	3.21452e-26		BP	GO:0033006	regulation of mast cell activation involved in immune response	5/443	30/18862	0.000613013	0.00660585	0.00485974	VAMP8/HMOX1/STXBP1/IL13RA2/RAC2	5
STMN2	4.8513	3.24323	-1.60806	4.04704e-22	3.90786e-21		BP	GO:0050858	negative regulation of antigen receptor-mediated signaling pathway	5/443	30/18862	0.000613013	0.00660585	0.00485974	GBP1/LILRB4/LAPTM5/LGALS3/FCGR2B	5
CA10	3.42478	2.05357	-1.37121	2.65543e-28	4.74189e-27		BP	GO:1905144	response to acetylcholine	5/443	30/18862	0.000613013	0.00660585	0.00485974	CHRNB2/CDK5R1/HRH3/CHRM1/LY6H	5
C1RL	1.71646	2.86825	1.15179	4.96674e-41	4.78558e-39		BP	GO:1905145	cellular response to acetylcholine	5/443	30/18862	0.000613013	0.00660585	0.00485974	CHRNB2/CDK5R1/HRH3/CHRM1/LY6H	5
ADM	1.6767	2.95779	1.2811	2.35771e-25	3.11716e-24		BP	GO:0019058	viral life cycle	19/443	348/18862	0.000616491	0.00660804	0.00486135	OAS1/LTF/VAMP8/ICAM1/CCL5/CCL2/LGALS1/PTX3/CD74/ITGA5/HLA-DRB1/SLPI/APOBEC3C/BST2/CXCR4/CAV1/BTBD17/IFITM3/PLSCR1	19
TLR2	1.40626	2.42789	1.02163	1.74432e-42	2.29036e-40		BP	GO:2001233	regulation of apoptotic signaling pathway	19/443	348/18862	0.000616491	0.00660804	0.00486135	PLAUR/HMOX1/ICAM1/TNFRSF12A/CD74/HSPB1/SOD2/S100A8/FAIM2/CD44/CLU/LGALS3/CTSC/MAPK8IP2/G0S2/CAV1/SERPINE1/S100A9/MMP9	19
FCGR2A	2.17626	3.55698	1.38072	4.42564e-53	5.92726e-50		BP	GO:0014812	muscle cell migration	9/443	101/18862	0.000621201	0.00660804	0.00486135	CCL5/PLAU/IGFBP5/POSTN/ANXA1/S100A11/SERPINE1/IGFBP3/PLAT	9
MAPK8IP2	5.11611	3.84395	-1.27216	3.26756e-40	2.87911e-38		BP	GO:1902106	negative regulation of leukocyte differentiation	9/443	101/18862	0.000621201	0.00660804	0.00486135	LTF/TMEM176A/TMEM176B/LILRB4/CD74/FOXJ1/C1QC/ANXA1/FCGR2B	9
RBP1	3.30305	4.37998	1.07694	1.57572e-13	7.21737e-13		BP	GO:2000379	positive regulation of reactive oxygen species metabolic process	9/443	101/18862	0.000621201	0.00660804	0.00486135	ICAM1/PTX3/GADD45A/SOD2/TYROBP/CYBA/ITGB2/CLU/GRIN1	9
TYMP	2.99801	4.34108	1.34308	6.60433e-28	1.12677e-26		BP	GO:0031099	regeneration	13/443	192/18862	0.000632906	0.00671529	0.00494025	HMOX1/TNR/UCP2/SPP1/NNMT/TNC/RTN4R/POSTN/C5AR1/ANXA1/ADM/NEFL/HAMP	13
G0S2	1.09495	2.25439	1.15944	9.28712e-20	7.07925e-19		BP	GO:1903792	negative regulation of anion transport	14/443	217/18862	0.000641725	0.00679146	0.00499629	CABP1/FABP5/CHGA/UCP2/ENHO/CD74/HRH3/SYT4/MAOB/ANXA1/VSNL1/SFRP4/KCNJ11/PRKCB	14
VCAM1	1.94842	3.21881	1.2704	6.62092e-34	2.30322e-32		BP	GO:0050731	positive regulation of peptidyl-tyrosine phosphorylation	13/443	193/18862	0.000664484	0.00701438	0.00516028	ICAM1/VEGFA/CCL5/CCK/HES5/CD74/TREM2/ITGA5/CD44/TNFRSF1A/TNK2/HCLS1/SOCS3	13
CLEC2L	2.12252	1.00079	-1.12173	2.54911e-25	3.36025e-24		BP	GO:0043200	response to amino acid	9/443	102/18862	0.000667464	0.00702791	0.00517023	ICAM1/COL1A1/SST/COL5A2/CYBB/COL1A2/GRIN1/HPCA/COL4A1	9
NMNAT2	3.39203	2.29111	-1.10092	1.1501e-26	1.72296e-25		BP	GO:0015849	organic acid transport	18/443	324/18862	0.000695964	0.00730939	0.00537731	SNAP25/SLC1A6/FABP5/STXBP1/ABCC3/SLC17A7/CCK/SLC16A3/RAB3A/SLC6A17/SLC1A2/SLC11A1/CPLX1/HRH3/PLA2G2A/ANXA1/SYT1/PDPN	18
S100A11	5.13117	6.86028	1.72911	1.30901e-46	4.1742e-44		BP	GO:0048268	clathrin coat assembly	4/443	18/18862	0.000707124	0.0074078	0.00544971	HIP1R/SNAP91/CALY/NSG2	4
VWA5B2	2.49129	1.41279	-1.0785	2.89734e-35	1.21193e-33		BP	GO:0032414	positive regulation of ion transmembrane transporter activity	9/443	103/18862	0.000716504	0.00744027	0.0054736	NPPA/CCL2/CACNG3/TMSB4X/TREM2/KCNIP2/KCNC2/CTSS/KCNJ11	9
CD248	1.57826	2.83572	1.25746	2.46241e-28	4.41486e-27		BP	GO:0045920	negative regulation of exocytosis	5/443	31/18862	0.000716946	0.00744027	0.0054736	HMOX1/IL13RA2/SYT4/ANXA1/FCGR2B	5
GDF15	1.07311	2.38647	1.31335	1.8653e-30	4.21994e-29		BP	GO:0003018	vascular process in circulatory system	15/443	245/18862	0.000717416	0.00744027	0.0054736	NPPA/FABP5/ICAM1/VEGFA/SLC8A2/ABCC3/APLN/SLC6A17/SLC1A2/SOD2/PDE2A/SH3GL2/ACTA2/ADM/CAV1	15
CAV1	2.36997	3.67209	1.30212	1.32989e-35	5.83974e-34		BP	GO:0008016	regulation of heart contraction	15/443	245/18862	0.000717416	0.00744027	0.0054736	NPPA/KCNIP3/ATP1A3/TGFB2/KCNJ4/SLC8A2/APLN/CHGA/CACNG3/FXYD7/KCNIP2/ADM/CAV1/SCN3B/KCNJ11	15
AP3B2	4.00729	2.93443	-1.07286	8.38274e-45	1.72723e-42		BP	GO:0030225	macrophage differentiation	6/443	47/18862	0.000770872	0.00797467	0.00586674	VEGFA/HLA-DRB1/C1QC/TLR2/HCLS1/MMP9	6
RARRES2	3.02749	4.13124	1.10375	7.89684e-12	3.1027e-11		BP	GO:0032612	interleukin-1 production	10/443	126/18862	0.000786973	0.00812093	0.00597434	EGR1/S1PR3/LILRB4/CASP1/HSPB1/TYROBP/TREM2/SAA1/CARD16/ANXA1	10
NRSN1	3.47607	2.32781	-1.14826	2.54138e-26	3.69965e-25		BP	GO:0061337	cardiac conduction	11/443	149/18862	0.000801925	0.00825464	0.00607271	NPPA/KCNIP3/ATP1A3/KCNJ4/SLC8A2/CACNG3/FXYD7/KCNIP2/CAV1/SCN3B/KCNJ11	11
BTBD17	4.66368	3.60569	-1.05799	1.61533e-16	9.34925e-16		BP	GO:1903707	negative regulation of hemopoiesis	9/443	105/18862	0.000823408	0.00845474	0.00621992	LTF/TMEM176A/TMEM176B/LILRB4/CD74/FOXJ1/C1QC/ANXA1/FCGR2B	9
SFRP4	1.55997	2.89594	1.33596	2.1839e-39	1.69069e-37		BP	GO:0050871	positive regulation of B cell activation	11/443	150/18862	0.000847554	0.00868113	0.00638647	IGHG3/IGLC1/IGKC/IGLC2/CHRNB2/MMP14/IGHA1/CD74/IGLC3/IGHG2/IGHG1	11
ATP6V1G2	5.67333	4.59893	-1.07441	1.34844e-21	1.23866e-20		BP	GO:0001913	T cell mediated cytotoxicity	6/443	48/18862	0.000863791	0.00878223	0.00646084	HLA-DRA/HLA-DRB1/B2M/CTSC/HLA-B/FCGR2B	6
HCLS1	3.18742	4.22472	1.03731	3.97505e-39	2.86225e-37		BP	GO:0052372	modulation by symbiont of entry into host	6/443	48/18862	0.000863791	0.00878223	0.00646084	LGALS1/PTX3/CD74/HLA-DRB1/CAV1/IFITM3	6
SYT5	3.0954	1.96967	-1.12574	2.10218e-22	2.08551e-21		BP	GO:0061028	establishment of endothelial barrier	6/443	48/18862	0.000863791	0.00878223	0.00646084	S1PR3/ICAM1/VEGFA/PDE2A/TNFRSF1A/MSN	6
PRKCG	2.19176	1.03236	-1.15941	8.02662e-28	1.35562e-26		BP	GO:0050920	regulation of chemotaxis	14/443	224/18862	0.000875246	0.00887338	0.0065279	VEGFA/CCL5/CXCL10/CCL2/CD74/HSPB1/TMSB4X/TREM2/C3AR1/C5AR1/CXCR4/RAC2/RARRES2/SERPINE1	14
LY6H	4.88863	3.84369	-1.04494	2.39445e-13	1.07722e-12		BP	GO:0002483	antigen processing and presentation of endogenous peptide antigen	4/443	19/18862	0.00087919	0.00887338	0.0065279	HLA-DRA/HLA-DRB1/B2M/HLA-B	4
SYP	6.08176	4.64875	-1.43301	3.93198e-39	2.84656e-37		BP	GO:0002544	chronic inflammatory response	4/443	19/18862	0.00087919	0.00887338	0.0065279	CCL5/S100A8/VCAM1/S100A9	4
RGS7	2.48003	1.43583	-1.0442	5.65372e-33	1.76916e-31		BP	GO:0150115	cell-substrate junction organization	9/443	106/18862	0.00088153	0.00887535	0.00652935	LAMC1/ITGB4/VEGFA/ACTN1/MMP14/ITGA5/CAMSAP3/S100A10/FN1	9
SERPINE1	1.81811	3.65939	1.84127	1.302e-34	5.02526e-33		BP	GO:0055072	iron ion homeostasis	8/443	86/18862	0.000930961	0.00935028	0.00687874	LTF/STEAP3/HMOX1/CP/SLC11A1/FTL/B2M/HAMP	8
FCGBP	2.11558	3.58077	1.46518	2.33615e-28	4.19975e-27		BP	GO:0019079	viral genome replication	10/443	129/18862	0.00094406	0.00944823	0.00695079	OAS1/LTF/CCL5/CCL2/SLPI/APOBEC3C/BST2/BTBD17/IFITM3/PLSCR1	10
DDN	3.23096	1.63314	-1.59782	6.90677e-31	1.65775e-29		BP	GO:0031960	response to corticosteroid	11/443	152/18862	0.000945279	0.00944823	0.00695079	ICAM1/COL1A1/IGFBP7/FOS/ZFP36/IGFBP2/CYBB/MAOB/ANXA1/ADM/NEFL	11
SOCS3	2.07924	3.73895	1.65971	7.50997e-31	1.79289e-29		BP	GO:0031349	positive regulation of defense response	19/443	361/18862	0.000954583	0.00951823	0.00700229	PSMB9/FCER1G/VAMP8/CCL5/CCK/TYROBP/PDE2A/S100A8/TREM2/CYBA/C3/OSMR/PLA2G2A/TNFRSF1A/CTSC/TLR2/SERPINE1/S100A9/PLSCR1	19
ESM1	0.535669	1.77005	1.23438	2.20074e-31	5.67909e-30		BP	GO:0001662	behavioral fear response	5/443	33/18862	0.000963609	0.00955408	0.00702867	ASIC4/CCK/GRIK2/MAPK8IP2/GABRA5	5
SYNGR3	3.20364	2.01678	-1.18686	4.67323e-24	5.43304e-23		BP	GO:0009991	response to extracellular stimulus	23/443	477/18862	0.000964777	0.00955408	0.00702867	HMOX1/ICAM1/COL1A1/CXCL10/CCK/FOS/CD68/UCP2/SPP1/ZFP36/IGFBP2/SOD2/SST/TNC/POSTN/CYBB/ADM/VCAM1/GDF15/RARRES2/PRKCG/BRSK2/HAMP	23
C1R	3.92598	5.78962	1.86365	2.37923e-50	1.77028e-47		BP	GO:0071622	regulation of granulocyte chemotaxis	6/443	49/18862	0.000965105	0.00955408	0.00702867	CCL5/CD74/C3AR1/C5AR1/RAC2/RARRES2	6
KCNC2	1.87484	0.747274	-1.12757	2.88884e-31	7.30004e-30		BP	GO:0060047	heart contraction	16/443	279/18862	0.000973011	0.00960935	0.00706933	NPPA/KCNIP3/ATP1A3/TGFB2/KCNJ4/SLC8A2/APLN/CHGA/CACNG3/FXYD7/KCNIP2/CXCR4/ADM/CAV1/SCN3B/KCNJ11	16
VSIG4	3.84064	5.14156	1.30091	1.138e-34	4.41774e-33		BP	GO:0044409	entry into host	11/443	153/18862	0.000997529	0.00980469	0.00721304	VAMP8/ICAM1/LGALS1/PTX3/CD74/ITGA5/HLA-DRB1/CXCR4/CAV1/IFITM3/PLSCR1	11
CD14	4.50272	5.98944	1.48672	8.90876e-39	6.15026e-37		BP	GO:0051250	negative regulation of lymphocyte activation	11/443	153/18862	0.000997529	0.00980469	0.00721304	LILRB4/CD74/FOXJ1/TYROBP/HLA-DRB1/LAPTM5/LGALS3/GPNMB/ANXA1/VSIG4/FCGR2B	11
CDK5R2	3.49298	2.08161	-1.41138	3.72073e-34	1.32531e-32		BP	GO:0001959	regulation of cytokine-mediated signaling pathway	12/443	177/18862	0.00100042	0.00980981	0.0072168	CCL5/CASP1/CASP4/CD74/TREM2/TNFRSF1A/LAPTM5/CARD16/CXCR4/CAV1/SOCS3/C1QTNF4	12
KIF5A	5.43404	4.22283	-1.21122	2.28646e-27	3.69392e-26		BP	GO:0032760	positive regulation of tumor necrosis factor production	8/443	87/18862	0.00100463	0.00982776	0.00723001	LY96/HSPB1/TYROBP/CYBA/CLU/TLR2/CD14/C1QTNF4	8
PI3	0.421165	1.64153	1.22037	4.969e-18	3.26865e-17		BP	GO:0050796	regulation of insulin secretion	12/443	178/18862	0.00105053	0.0102526	0.00754255	SYT7/SNAP25/CCL5/ABCC8/CHGA/UCP2/ENHO/HLA-DRB1/VSNL1/KCNC2/KCNJ11/BRSK2	12
IFITM3	6.33306	7.54927	1.21621	8.44147e-30	1.77256e-28		BP	GO:0006026	aminoglycan catabolic process	7/443	68/18862	0.00106057	0.0103263	0.00759673	HSPG2/BGN/CHI3L2/FMOD/CD44/LUM/CHI3L1	7
CPNE6	2.77035	1.76931	-1.00103	3.45083e-15	1.79483e-14		BP	GO:0031667	response to nutrient levels	22/443	451/18862	0.0010648	0.010343	0.00760909	HMOX1/ICAM1/COL1A1/CXCL10/CCK/CD68/UCP2/SPP1/ZFP36/IGFBP2/SOD2/SST/TNC/POSTN/CYBB/ADM/VCAM1/GDF15/RARRES2/PRKCG/BRSK2/HAMP	22
TUBA1C	2.43318	3.89363	1.46045	5.33706e-39	3.78197e-37		BP	GO:0051960	regulation of nervous system development	21/443	422/18862	0.00107218	0.0103805	0.00763668	SOX8/TNR/VEGFA/L1CAM/SRPX2/HES5/LINGO1/SPP1/NRXN1/CDK5R1/RTN4R/B2M/CTSC/CXCR4/SLIT1/CBLN1/TLR2/TYMP/NEFL/FN1/DLL3	21
GABRA5	2.01179	0.963542	-1.04824	3.08969e-22	3.00947e-21		BP	GO:0008347	glial cell migration	6/443	50/18862	0.00107531	0.0103805	0.00763668	TGFB2/CCL2/MMP14/CDK5R1/TREM2/CDK5R2	6
S100A9	2.99401	4.66253	1.66851	8.71538e-27	1.32042e-25		BP	GO:1902414	protein localization to cell junction	9/443	109/18862	0.00107619	0.0103805	0.00763668	SNAP25/CACNG3/STX1B/HSPB1/NRXN1/TYROBP/CPLX1/SHANK1/KIF5A	9
CHGB	4.50185	2.9826	-1.51926	3.22272e-27	5.12612e-26		BP	GO:0071625	vocalization behavior	4/443	20/18862	0.00107876	0.0103812	0.00763712	SRPX2/CNTNAP2/NRXN1/SHANK1	4
VIM	7.07214	8.85315	1.78101	1.1336e-38	7.62979e-37		BP	GO:0014909	smooth muscle cell migration	8/443	88/18862	0.00108288	0.0103967	0.00764853	CCL5/PLAU/IGFBP5/POSTN/S100A11/SERPINE1/IGFBP3/PLAT	8
CTSS	2.59419	3.86063	1.26643	3.70523e-47	1.41783e-44		BP	GO:0007249	I-kappaB kinase/NF-kappaB signaling	16/443	282/18862	0.00108854	0.0104268	0.00767071	LTF/HMOX1/LILRB4/CASP1/LGALS1/LY96/CD74/HSPB1/HLA-DRB1/BST2/TNFRSF1A/CARD16/TLR2/CD14/S100A4/PRKCB	16
RPRM	4.00089	2.74764	-1.25325	3.62064e-27	5.73183e-26		BP	GO:0002209	behavioral defense response	5/443	34/18862	0.00110822	0.0105908	0.00779134	ASIC4/CCK/GRIK2/MAPK8IP2/GABRA5	5
SCN3B	3.4127	2.00423	-1.40847	5.16603e-35	2.09029e-33		BP	GO:0098657	import into cell	14/443	230/18862	0.00112893	0.0107391	0.00790045	LTF/SNAP25/SLC1A6/ATP1A3/KCNJ4/SLC8A2/CACNG3/SLC1A2/TREM2/HPCA/KCNJ9/KCNJ11/CALY/SLC12A5	14
ST8SIA3	3.06952	1.62196	-1.44755	4.082e-29	7.87784e-28		BP	GO:2000116	regulation of cysteine-type endopeptidase activity	14/443	230/18862	0.00112893	0.0107391	0.00790045	HIP1R/PSMB9/LTF/PLAUR/VEGFA/CASP1/CCK/S100A8/CD44/GRIN1/LAPTM5/CARD16/S100A9/MMP9	14
SYT1	3.88454	2.32731	-1.55723	1.27138e-23	1.40724e-22		BP	GO:0030856	regulation of epithelial cell differentiation	11/443	156/18862	0.00116878	0.0110927	0.00816059	S1PR3/VEGFA/HES5/ZFP36/FOXJ1/TNFRSF1A/WWTR1/CAV1/SFRP4/SERPINE1/MMP9	11
KCNJ11	2.78762	1.72073	-1.06689	5.13239e-28	8.8809e-27		BP	GO:0046942	carboxylic acid transport	16/443	284/18862	0.00117185	0.0110964	0.00816328	SNAP25/SLC1A6/STXBP1/ABCC3/SLC17A7/CCK/SLC16A3/RAB3A/SLC6A17/SLC1A2/SLC11A1/CPLX1/HRH3/PLA2G2A/ANXA1/SYT1	16
TAGLN3	5.76289	4.44048	-1.32241	4.43756e-29	8.53912e-28		BP	GO:0010718	positive regulation of epithelial to mesenchymal transition	6/443	51/18862	0.00119492	0.0112633	0.00828607	OLFM1/TGFB2/LOXL2/COL1A1/WWTR1/PDPN	6
MMP9	0.797691	2.59981	1.80212	1.05308e-30	2.47004e-29		BP	GO:0043277	apoptotic cell clearance	6/443	51/18862	0.00119492	0.0112633	0.00828607	CCL2/TYROBP/TREM2/C3/ANXA1/RAC2	6
HOTAIRM1	1.06097	2.18227	1.12129	8.49786e-26	1.17818e-24		BP	GO:0022406	membrane docking	12/443	181/18862	0.00121354	0.0114128	0.0083961	VAMP8/SNAP25/ICAM1/STXBP1/STX1B/RAB3A/CPLX2/UNC13A/MSN/RAB3C/VCAM1/SYT1	12
SVOP	2.86879	1.23723	-1.63157	1.04936e-36	5.40544e-35		BP	GO:0071675	regulation of mononuclear cell migration	9/443	111/18862	0.00122427	0.0114876	0.00845111	CCL5/CXCL10/CCL2/C3AR1/C5AR1/LGALS3/MSN/RARRES2/SERPINE1	9
ARPC1B	4.25335	5.41101	1.15766	3.39241e-54	7.57242e-51		BP	GO:0030001	metal ion transport	23/443	486/18862	0.00123469	0.0115592	0.00850376	NPPA/CAMK2A/ATP1A3/SLN/ICAM1/CCL5/CHRNB2/SLC8A2/CXCL10/CCL2/CACNG3/ANXA2/JPH3/JPH4/SLC11A1/GEM/GRIN1/KCNIP2/LGALS3/CXCR4/HPCA/CAV1/PRKCB	23
IGFBP3	3.16369	4.64283	1.47914	6.34245e-23	6.56449e-22		BP	GO:1903035	negative regulation of response to wounding	8/443	90/18862	0.00125398	0.0116868	0.00859767	PLAUR/TNR/SERPING1/PLAU/SPP1/RTN4R/SERPINE1/PLAT	8
KCNT1	1.83224	0.79106	-1.04118	1.76915e-34	6.63705e-33		BP	GO:1903557	positive regulation of tumor necrosis factor superfamily cytokine production	8/443	90/18862	0.00125398	0.0116868	0.00859767	LY96/HSPB1/TYROBP/CYBA/CLU/TLR2/CD14/C1QTNF4	8
FBLIM1	1.57624	2.60667	1.03043	2.26408e-24	2.70498e-23		BP	GO:0050853	B cell receptor signaling pathway	10/443	134/18862	0.00126246	0.0117394	0.00863636	IGHG3/IGLC1/IGKC/IGLC2/IGHA1/IGLC3/IGHG2/PRKCB/FCGR2B/IGHG1	10
PLSCR1	2.49831	3.61989	1.12157	3.07533e-43	4.47694e-41		BP	GO:0046676	negative regulation of insulin secretion	5/443	35/18862	0.0012683	0.011741	0.00863749	CHGA/UCP2/ENHO/VSNL1/KCNJ11	5
NEFL	3.39982	1.89937	-1.50044	5.09536e-20	4.01425e-19		BP	GO:0098926	postsynaptic signal transduction	5/443	35/18862	0.0012683	0.011741	0.00863749	CHRNB2/CDK5R1/HRH3/CHRM1/LY6H	5
CALY	3.91123	2.25498	-1.65625	3.57904e-25	4.63131e-24		BP	GO:0032535	regulation of cellular component size	19/443	370/18862	0.00127259	0.0117544	0.0086474	HIP1R/OLFM1/SPTBN2/TNR/ICAM1/VEGFA/L1CAM/SPP1/TMSB4X/CDK5R1/RTN4R/CAPG/MSN/SCIN/HCLS1/ARPC1B/NEFL/SLC12A5/FN1	19
BRSK2	4.18383	3.1186	-1.06523	1.2219e-44	2.40661e-42		BP	GO:0050819	negative regulation of coagulation	6/443	52/18862	0.00132445	0.012179	0.00895976	PLAUR/SERPING1/ANXA5/PLAU/SERPINE1/PLAT	6
PLAT	2.35677	3.36799	1.01122	1.00541e-20	8.41591e-20		BP	GO:0051703	biological process involved in intraspecies interaction between organisms	6/443	52/18862	0.00132445	0.012179	0.00895976	LTF/CHRNB2/CNTNAP2/NRXN1/SHANK1/MAPK8IP2	6
ARPP21	3.54046	2.20963	-1.33083	5.14897e-41	4.92573e-39		BP	GO:0001503	ossification	20/443	401/18862	0.00136101	0.0123367	0.00907573	LTF/IBSP/SOX8/TGFB2/CLIC1/COL1A1/MMP14/SMOC1/JUNB/SPP1/TNC/IGFBP5/COL5A2/COL1A2/MGP/MRC2/WWTR1/MMP9/IGFBP3/SRGN	20
GBP3	1.77016	2.95025	1.18009	1.13985e-44	2.27852e-42		BP	GO:0051092	positive regulation of NF-kappaB transcription factor activity	11/443	159/18862	0.00136354	0.0123367	0.00907573	LTF/CAMK2A/ICAM1/S100A8/ITGB2/CLU/CARD16/TLR2/CAV1/S100A9/PRKCB	11
S100A4	2.472	4.17077	1.69877	7.53801e-38	4.42792e-36		BP	GO:0002291	T cell activation via T cell receptor contact with antigen bound to MHC molecule on antigen presenting cell	3/443	10/18862	0.00136544	0.0123367	0.00907573	ICAM1/HLA-DMB/LGALS3	3
HLA-B	6.89184	8.12827	1.23643	1.25303e-36	6.40528e-35		BP	GO:0031340	positive regulation of vesicle fusion	3/443	10/18862	0.00136544	0.0123367	0.00907573	ANXA2/ANXA1/SYT1	3
AGAP2-AS1	1.2906	2.29966	1.00905	4.40791e-20	3.50149e-19		BP	GO:0043301	negative regulation of leukocyte degranulation	3/443	10/18862	0.00136544	0.0123367	0.00907573	HMOX1/IL13RA2/FCGR2B	3
COL4A1	2.63397	4.37646	1.7425	8.71844e-29	1.63081e-27		BP	GO:0070391	response to lipoteichoic acid	3/443	10/18862	0.00136544	0.0123367	0.00907573	TREM2/TLR2/CD14	3
MMD2	3.46289	2.20195	-1.26094	3.45668e-30	7.49116e-29		BP	GO:0071223	cellular response to lipoteichoic acid	3/443	10/18862	0.00136544	0.0123367	0.00907573	TREM2/TLR2/CD14	3
ALDOC	8.35659	7.22402	-1.13257	5.52855e-21	4.75108e-20		BP	GO:1905809	negative regulation of synapse organization	3/443	10/18862	0.00136544	0.0123367	0.00907573	SLIT1/CBLN1/TLR2	3
SLC12A5	3.48711	2.32353	-1.16359	1.43945e-25	1.93755e-24		BP	GO:0050818	regulation of coagulation	7/443	71/18862	0.00137006	0.0123514	0.00908659	PLAUR/SERPING1/ANXA5/PLAU/CAV1/SERPINE1/PLAT	7
PRKCB	3.1415	2.08861	-1.05288	4.22503e-25	5.45669e-24		BP	GO:0090276	regulation of peptide hormone secretion	13/443	209/18862	0.00138076	0.0124208	0.00913763	SYT7/SNAP25/CCL5/ABCC8/APLN/CHGA/UCP2/ENHO/HLA-DRB1/VSNL1/KCNC2/KCNJ11/BRSK2	13
C1QTNF4	3.35396	2.21742	-1.13653	1.12916e-25	1.54315e-24		BP	GO:0032680	regulation of tumor necrosis factor production	11/443	160/18862	0.00143409	0.0128726	0.00947	LTF/LY96/HSPB1/ZFP36/TYROBP/TREM2/CYBA/CLU/TLR2/CD14/C1QTNF4	11
FN1	4.67232	6.11549	1.44317	2.61942e-34	9.63787e-33		BP	GO:0045730	respiratory burst	5/443	36/18862	0.00144482	0.0129409	0.00952024	IGHA1/SLC11A1/CYBA/CYBB/RAC2	5
NSG2	5.62532	3.54473	-2.08059	1.79172e-38	1.13498e-36		BP	GO:1903522	regulation of blood circulation	16/443	290/18862	0.00145483	0.0130023	0.00956546	NPPA/KCNIP3/ATP1A3/TGFB2/ICAM1/KCNJ4/SLC8A2/APLN/CHGA/CACNG3/FXYD7/KCNIP2/ADM/CAV1/SCN3B/KCNJ11	16
DLL3	6.16167	4.78589	-1.37578	7.54133e-16	4.12923e-15		BP	GO:0007215	glutamate receptor signaling pathway	6/443	53/18862	0.00146442	0.0130038	0.00956655	GRIA4/CDK5R1/GRIK2/GRIA2/GRIN1/NECAB2	6
PDPN	2.03344	4.14888	2.11544	6.56216e-42	7.70939e-40		BP	GO:0045806	negative regulation of endocytosis	6/443	53/18862	0.00146442	0.0130038	0.00956655	STX1B/PACSIN1/SH3GL3/LGALS3/NECAB2/CAV1	6
SULT4A1	3.45095	1.97205	-1.4789	1.49799e-23	1.6391e-22		BP	GO:0097120	receptor localization to synapse	6/443	53/18862	0.00146442	0.0130038	0.00956655	SNAP25/CACNG3/STX1B/TYROBP/CPLX1/KIF5A	6
HAMP	1.79998	2.90062	1.10064	4.68787e-20	3.70192e-19		BP	GO:0003158	endothelium development	10/443	137/18862	0.00149219	0.013222	0.00972706	S1PR3/ICAM1/VEGFA/CXCL10/FSTL1/PDE2A/TNFRSF1A/MSN/CXCR4/PDPN	10
FCGR2B	0.409784	1.56088	1.1511	6.22552e-45	1.30279e-42		BP	GO:0099173	postsynapse organization	11/443	161/18862	0.0015076	0.01333	0.00980654	SHISA7/SPTBN2/ACTN1/NRXN1/CDK5R1/INA/CBLN1/SHANK1/NEFL/FCGR2B/SRGN	11
SRGN	4.48885	5.58182	1.09297	5.50304e-30	1.17735e-28		BP	GO:0002367	cytokine production involved in immune response	8/443	93/18862	0.00155027	0.0136781	0.0100626	HMOX1/TGFB2/CHGA/LILRB4/CD74/BST2/B2M/LAPTM5	8
IGHG1	1.00486	2.74123	1.73638	6.83276e-26	9.5623e-25		BP	GO:0043434	response to peptide hormone	21/443	435/18862	0.00155846	0.0137211	0.0100942	EGR1/CAMK2A/ICAM1/COL1A1/PTPRN/UCP2/ENHO/PRKAR1B/IGFBP5/TIMP1/CYBB/ANXA1/ADM/TLR2/GDF15/CAV1/RARRES2/ATP6V1G2/SOCS3/NEFL/PRKCB	21
							BP	GO:0050860	negative regulation of T cell receptor signaling pathway	4/443	22/18862	0.00156937	0.0137329	0.0101029	GBP1/LILRB4/LAPTM5/LGALS3	4
							BP	GO:1903306	negative regulation of regulated secretory pathway	4/443	22/18862	0.00156937	0.0137329	0.0101029	HMOX1/IL13RA2/SYT4/FCGR2B	4
							BP	GO:0001704	formation of primary germ layer	9/443	115/18862	0.00156976	0.0137329	0.0101029	ITGB4/MMP14/COL5A1/COL5A2/COL4A2/ITGA5/ITGB2/MMP9/FN1	9
							BP	GO:1903038	negative regulation of leukocyte cell-cell adhesion	10/443	138/18862	0.00157591	0.0137576	0.0101211	LILRB4/CD74/FOXJ1/HLA-DRB1/LAPTM5/LGALS3/GPNMB/ANXA1/VSIG4/FCGR2B	10
							BP	GO:0032640	tumor necrosis factor production	11/443	162/18862	0.00158417	0.0138007	0.0101528	LTF/LY96/HSPB1/ZFP36/TYROBP/TREM2/CYBA/CLU/TLR2/CD14/C1QTNF4	11
							BP	GO:0038093	Fc receptor signaling pathway	14/443	239/18862	0.00162329	0.0141117	0.0103816	PSMB9/FCER1G/IGHG3/IGLC1/IGKC/IGLC2/FOS/FCGR3A/IGLC3/IGHG2/FCGR2A/ARPC1B/FCGR2B/IGHG1	14
							BP	GO:0042596	fear response	5/443	37/18862	0.0016388	0.0142167	0.0104588	ASIC4/CCK/GRIK2/MAPK8IP2/GABRA5	5
							BP	GO:0055076	transition metal ion homeostasis	10/443	139/18862	0.00166339	0.0143998	0.0105935	LTF/STEAP3/HMOX1/CP/SLC11A1/S100A8/FTL/B2M/S100A9/HAMP	10
							BP	GO:0006816	calcium ion transport	20/443	409/18862	0.00171911	0.0148511	0.0109255	NPPA/CAMK2A/SLN/ICAM1/CCL5/CHRNB2/SLC8A2/CXCL10/CCL2/CACNG3/ANXA2/JPH3/JPH4/GEM/GRIN1/LGALS3/CXCR4/HPCA/CAV1/PRKCB	20
							BP	GO:1903555	regulation of tumor necrosis factor superfamily cytokine production	11/443	164/18862	0.00174687	0.0150595	0.0110788	LTF/LY96/HSPB1/ZFP36/TYROBP/TREM2/CYBA/CLU/TLR2/CD14/C1QTNF4	11
							BP	GO:0022408	negative regulation of cell-cell adhesion	12/443	189/18862	0.00175332	0.0150837	0.0110966	TNR/VEGFA/LILRB4/CD74/FOXJ1/HLA-DRB1/LAPTM5/LGALS3/GPNMB/ANXA1/VSIG4/FCGR2B	12
							BP	GO:2000300	regulation of synaptic vesicle exocytosis	6/443	55/18862	0.0017779	0.0152634	0.0112288	RAB3A/SYN1/PRKCG/SYP/SYT1/PRKCB	6
							BP	GO:0001765	membrane raft assembly	3/443	11/18862	0.00184489	0.0155383	0.0114311	ANXA2/S100A10/CAV1	3
							BP	GO:0016081	synaptic vesicle docking	3/443	11/18862	0.00184489	0.0155383	0.0114311	SNAP25/STX1B/UNC13A	3
							BP	GO:0043589	skin morphogenesis	3/443	11/18862	0.00184489	0.0155383	0.0114311	ITGB4/COL1A1/COL1A2	3
							BP	GO:0046598	positive regulation of viral entry into host cell	3/443	11/18862	0.00184489	0.0155383	0.0114311	LGALS1/CD74/HLA-DRB1	3
							BP	GO:0075294	positive regulation by symbiont of entry into host	3/443	11/18862	0.00184489	0.0155383	0.0114311	LGALS1/CD74/HLA-DRB1	3
							BP	GO:1902563	regulation of neutrophil activation	3/443	11/18862	0.00184489	0.0155383	0.0114311	PLA2G2A/ITGB2/FCGR2B	3
							BP	GO:1903265	positive regulation of tumor necrosis factor-mediated signaling pathway	3/443	11/18862	0.00184489	0.0155383	0.0114311	CASP1/CASP4/LAPTM5	3
							BP	GO:1904064	positive regulation of cation transmembrane transport	10/443	141/18862	0.00185017	0.0155383	0.0114311	NPPA/CXCL10/CCL2/CACNG3/TMSB4X/TREM2/KCNIP2/KCNC2/CTSS/KCNJ11	10
							BP	GO:0001914	regulation of T cell mediated cytotoxicity	5/443	38/18862	0.00185122	0.0155383	0.0114311	HLA-DRA/HLA-DRB1/B2M/HLA-B/FCGR2B	5
							BP	GO:0009595	detection of biotic stimulus	5/443	38/18862	0.00185122	0.0155383	0.0114311	LY96/TREM2/HLA-DRB1/TLR2/HLA-B	5
							BP	GO:0042417	dopamine metabolic process	5/443	38/18862	0.00185122	0.0155383	0.0114311	TGFB2/CHRNB2/SNCB/ITGB2/MAOB	5
							BP	GO:0031639	plasminogen activation	4/443	23/18862	0.00186488	0.0155582	0.0114457	PLAU/CTSZ/SERPINE1/PLAT	4
							BP	GO:0060143	positive regulation of syncytium formation by plasma membrane fusion	4/443	23/18862	0.00186488	0.0155582	0.0114457	CD53/TYROBP/TREM2/GDF15	4
							BP	GO:0060384	innervation	4/443	23/18862	0.00186488	0.0155582	0.0114457	NPTX1/VCAM1/PRKCG/GABRA5	4
							BP	GO:0002761	regulation of myeloid leukocyte differentiation	9/443	118/18862	0.001877	0.0156278	0.0114969	LTF/LILRB4/FOS/CD74/TYROBP/TREM2/HLA-DRB1/C1QC/HCLS1	9
							BP	GO:1902476	chloride transmembrane transport	8/443	96/18862	0.0018995	0.0157834	0.0116114	CLIC1/GABRA3/GABRD/GABRA1/GABRB3/GABRG2/GABRA5/SLC12A5	8
							BP	GO:0045446	endothelial cell differentiation	9/443	119/18862	0.00198947	0.0164978	0.012137	S1PR3/ICAM1/VEGFA/FSTL1/PDE2A/TNFRSF1A/MSN/CXCR4/PDPN	9
							BP	GO:0071706	tumor necrosis factor superfamily cytokine production	11/443	167/18862	0.00201627	0.0166866	0.0122759	LTF/LY96/HSPB1/ZFP36/TYROBP/TREM2/CYBA/CLU/TLR2/CD14/C1QTNF4	11
							BP	GO:0002792	negative regulation of peptide secretion	7/443	76/18862	0.00203791	0.016832	0.0123829	CHGA/UCP2/ENHO/CD74/ANXA1/VSNL1/KCNJ11	7
							BP	GO:0030900	forebrain development	18/443	357/18862	0.00206512	0.0170228	0.0125232	TNR/CHRNB2/NRGN/HES5/CNTNAP2/BCL2A1/CDK5R1/TYROBP/RTN4R/COL3A1/CHD5/B2M/GNG12/CXCR4/SLIT1/KCNC2/CDK5R2/NEFL	18
							BP	GO:0043254	regulation of protein-containing complex assembly	21/443	446/18862	0.00210628	0.0173276	0.0127475	HIP1R/SPTBN2/ICAM1/VEGFA/STXBP1/CCK/STX1B/RAB3A/TMSB4X/CDK5R1/CAMSAP3/CLU/CAPG/LGALS3/MSN/SCIN/STMN2/HCLS1/ARPC1B/FBLIM1/CALY	21
							BP	GO:0070372	regulation of ERK1 and ERK2 cascade	16/443	301/18862	0.0021236	0.0174354	0.0128268	GBP1/ICAM1/CCL5/DUSP26/CCL2/CD74/EMILIN1/TREM2/HLA-DRB1/CD44/C5AR1/PLA2G2A/GPNMB/NECAB2/CHI3L1/FN1	16
							BP	GO:0048545	response to steroid hormone	17/443	330/18862	0.00217535	0.0178249	0.0131133	ATP1A3/TGFB2/ICAM1/COL1A1/IGFBP7/FOS/SPP1/ZFP36/IGFBP2/SST/CYBB/MAOB/ANXA1/ADM/TLR2/CAV1/NEFL	17
							BP	GO:0007274	neuromuscular synaptic transmission	4/443	24/18862	0.00219679	0.0178638	0.0131419	STXBP1/CHRNB2/RAB3A/CHRM1	4
							BP	GO:0051291	protein heterooligomerization	4/443	24/18862	0.00219679	0.0178638	0.0131419	COL1A2/GRIN1/KCNC2/SYT1	4
							BP	GO:0090023	positive regulation of neutrophil chemotaxis	4/443	24/18862	0.00219679	0.0178638	0.0131419	CD74/C3AR1/C5AR1/RAC2	4
							BP	GO:0048678	response to axon injury	7/443	77/18862	0.00219736	0.0178638	0.0131419	TNR/LGALS1/SPP1/TYROBP/TNC/RTN4R/NEFL	7
							BP	GO:1903793	positive regulation of anion transport	22/443	478/18862	0.00220949	0.0179272	0.0131885	VAMP8/TGFB2/STXBP1/CHRNB2/APLN/CCK/ANXA2/SPP1/CDK5R1/S100A8/TREM2/C3/HLA-DRB1/ITGB2/CHRM1/HPCA/VSNL1/RAC2/TLR2/CAV1/HCLS1/SYT1	22
							BP	GO:0072659	protein localization to plasma membrane	15/443	275/18862	0.00225844	0.0182885	0.0134543	GBP1/KCNIP3/VAMP8/STXBP1/MMP14/RAB3A/ZDHHC22/PACSIN1/TREM2/TNFRSF1A/LGALS3/S100A10/RAB3C/SCN3B/KCNJ11	15
							BP	GO:0030099	myeloid cell differentiation	20/443	419/18862	0.00227658	0.0183994	0.0135359	LTF/VEGFA/LILRB4/ACTN1/FOS/JUNB/CD74/ANXA2/ZFP36/TYROBP/TREM2/HLA-DRB1/C1QC/B2M/LGALS3/SCIN/TLR2/HCLS1/MMP9/PRKCB	20
							BP	GO:0002474	antigen processing and presentation of peptide antigen via MHC class I	8/443	99/18862	0.00230798	0.0185805	0.0136692	PSMB9/FCER1G/VAMP8/CYBA/IFI30/CYBB/B2M/HLA-B	8
							BP	GO:1903426	regulation of reactive oxygen species biosynthetic process	8/443	99/18862	0.00230798	0.0185805	0.0136692	ICAM1/PTX3/SOD2/CYBA/ITGB2/CLU/GRIN1/CAV1	8
							BP	GO:0072503	cellular divalent inorganic cation homeostasis	22/443	480/18862	0.00232528	0.0186835	0.0137449	S1PR3/FPR1/CCL5/SLC8A2/CXCL10/GNG3/JPH3/JPH4/GPR17/SLC11A1/S100A8/C3AR1/GRIK2/C5AR1/SAA1/GRIN1/CXCR4/FPR3/ADM/CAV1/S100A9/PRKCB	22
							BP	GO:0002763	positive regulation of myeloid leukocyte differentiation	6/443	58/18862	0.00234027	0.0187312	0.01378	FOS/CD74/TYROBP/TREM2/HLA-DRB1/HCLS1	6
							BP	GO:0031102	neuron projection regeneration	6/443	58/18862	0.00234027	0.0187312	0.01378	TNR/SPP1/TNC/RTN4R/ADM/NEFL	6
							BP	GO:0032352	positive regulation of hormone metabolic process	3/443	12/18862	0.00241721	0.0192354	0.014151	EGR1/RDH10/ADM	3
							BP	GO:0032490	detection of molecule of bacterial origin	3/443	12/18862	0.00241721	0.0192354	0.014151	LY96/TREM2/TLR2	3
							BP	GO:0038063	collagen-activated tyrosine kinase receptor signaling pathway	3/443	12/18862	0.00241721	0.0192354	0.014151	COL1A1/COL4A2/COL4A1	3
							BP	GO:0015698	inorganic anion transport	11/443	171/18862	0.00242706	0.0192768	0.0141814	CLIC1/GABRA3/SLC17A7/GABRD/SLC11A1/GABRA1/GABRB3/GABRG2/SFRP4/GABRA5/SLC12A5	11
							BP	GO:0001649	osteoblast differentiation	13/443	223/18862	0.00245053	0.0194258	0.014291	LTF/IBSP/SOX8/CLIC1/COL1A1/SMOC1/JUNB/SPP1/TNC/IGFBP5/MRC2/WWTR1/IGFBP3	13
							BP	GO:1903409	reactive oxygen species biosynthetic process	9/443	123/18862	0.00249426	0.0197347	0.0145183	ICAM1/PTX3/SOD2/CYBA/ITGB2/CLU/GRIN1/MAOB/CAV1	9
							BP	GO:0001910	regulation of leukocyte mediated cytotoxicity	7/443	79/18862	0.00254502	0.0200206	0.0147286	HLA-DRA/ICAM1/TYROBP/HLA-DRB1/B2M/HLA-B/FCGR2B	7
							BP	GO:0016485	protein processing	13/443	224/18862	0.00254758	0.0200206	0.0147286	CASP1/CASP4/MMP14/PLAU/CTSZ/PCSK2/CARD16/C1RL/SERPINE1/C1R/CTSS/PLAT/SRGN	13
							BP	GO:2001234	negative regulation of apoptotic signaling pathway	13/443	224/18862	0.00254758	0.0200206	0.0147286	PLAUR/HMOX1/ICAM1/CD74/HSPB1/SOD2/FAIM2/CD44/CLU/LGALS3/MAPK8IP2/SERPINE1/MMP9	13
							BP	GO:0032663	regulation of interleukin-2 production	6/443	59/18862	0.00255459	0.0200206	0.0147286	GBP1/LILRB4/ZFP36/LAPTM5/ANXA1/VSIG4	6
							BP	GO:0043030	regulation of macrophage activation	6/443	59/18862	0.00255459	0.0200206	0.0147286	CD74/TREM2/CTSC/VSIG4/HAMP/FCGR2B	6
							BP	GO:0099590	neurotransmitter receptor internalization	4/443	25/18862	0.00256729	0.0200442	0.014746	SNAP25/CACNG3/HPCA/CALY	4
							BP	GO:1901018	positive regulation of potassium ion transmembrane transporter activity	4/443	25/18862	0.00256729	0.0200442	0.014746	NPPA/TREM2/KCNIP2/KCNC2	4
							BP	GO:0046596	regulation of viral entry into host cell	5/443	41/18862	0.0026094	0.0202583	0.0149035	LGALS1/PTX3/CD74/HLA-DRB1/IFITM3	5
							BP	GO:0051602	response to electrical stimulus	5/443	41/18862	0.0026094	0.0202583	0.0149035	RAB3A/SOD2/EEF1A2/HPCA/CD14	5
							BP	GO:0090278	negative regulation of peptide hormone secretion	5/443	41/18862	0.0026094	0.0202583	0.0149035	CHGA/UCP2/ENHO/VSNL1/KCNJ11	5
							BP	GO:0060284	regulation of cell development	22/443	485/18862	0.00263747	0.0204311	0.0150306	GBP1/LTF/S1PR3/SOX8/TNR/VEGFA/L1CAM/HES5/LINGO1/SPP1/CDK5R1/TYROBP/RTN4R/POSTN/TNFRSF1A/B2M/S100A10/CXCR4/TLR2/NEFL/FN1/DLL3	22
							BP	GO:0070665	positive regulation of leukocyte proliferation	10/443	148/18862	0.00264153	0.0204311	0.0150306	HLA-DPA1/CCL5/CHRNB2/HLA-DPB1/CD74/IGFBP2/BST2/HLA-DMB/ANXA1/VCAM1	10
							BP	GO:0007416	synapse assembly	11/443	173/18862	0.0026565	0.0205085	0.0150876	SPTBN2/CHRNB2/SRPX2/NRXN1/GABRA1/GABRB3/GABRG2/SLIT1/CBLN1/SHANK1/TLR2	11
							BP	GO:0045927	positive regulation of growth	14/443	253/18862	0.00274198	0.021129	0.015544	TGFB2/VEGFA/L1CAM/MMP14/CPNE5/S100A8/UNC13A/CXCR4/SYT4/CPNE6/S100A9/SYT1/FN1/HAMP	14
							BP	GO:0032653	regulation of interleukin-10 production	6/443	60/18862	0.00278331	0.021368	0.0157198	LILRB4/TYROBP/TREM2/HLA-DRB1/TLR2/FCGR2B	6
							BP	GO:0099072	regulation of postsynaptic membrane neurotransmitter receptor levels	6/443	60/18862	0.00278331	0.021368	0.0157198	SNAP25/CACNG3/STX1B/CPLX1/HPCA/CALY	6
							BP	GO:0007204	positive regulation of cytosolic calcium ion concentration	16/443	310/18862	0.00284615	0.0218099	0.0160449	S1PR3/FPR1/SLC8A2/CXCL10/GNG3/JPH3/JPH4/GPR17/C3AR1/C5AR1/SAA1/GRIN1/CXCR4/FPR3/ADM/CAV1	16
							BP	GO:0010975	regulation of neuron projection development	20/443	428/18862	0.00290189	0.0221037	0.016261	SNAP25/TNR/VEGFA/L1CAM/CHRNB2/LINGO1/STX1B/LGALS1/NEU4/SPP1/PACSIN1/CDK5R1/RTN4R/B2M/STMN2/S100A9/VIM/NEFL/BRSK2/FN1	20
							BP	GO:0052126	movement in host environment	11/443	175/18862	0.00290313	0.0221037	0.016261	VAMP8/ICAM1/LGALS1/PTX3/CD74/ITGA5/HLA-DRB1/CXCR4/CAV1/IFITM3/PLSCR1	11
							BP	GO:0050885	neuromuscular process controlling balance	5/443	42/18862	0.00290585	0.0221037	0.016261	TNR/JPH3/NRXN1/SHANK1/NEFL	5
							BP	GO:1902622	regulation of neutrophil migration	5/443	42/18862	0.00290585	0.0221037	0.016261	CD99/CD74/C3AR1/C5AR1/RAC2	5
							BP	GO:0014910	regulation of smooth muscle cell migration	7/443	81/18862	0.0029335	0.0221916	0.0163257	CCL5/PLAU/IGFBP5/POSTN/S100A11/SERPINE1/IGFBP3	7
							BP	GO:0022617	extracellular matrix disassembly	7/443	81/18862	0.0029335	0.0221916	0.0163257	LAMC1/MMP14/TIMP1/CD44/CTSS/MMP9/PDPN	7
							BP	GO:0050672	negative regulation of lymphocyte proliferation	7/443	81/18862	0.0029335	0.0221916	0.0163257	LILRB4/FOXJ1/TYROBP/HLA-DRB1/GPNMB/VSIG4/FCGR2B	7
							BP	GO:0032637	interleukin-8 production	8/443	103/18862	0.00295633	0.0222828	0.0163929	CD58/CD74/TMSB4X/ANXA1/CHI3L1/TLR2/SERPINE1/CD14	8
							BP	GO:0032651	regulation of interleukin-1 beta production	8/443	103/18862	0.00295633	0.0222828	0.0163929	EGR1/S1PR3/LILRB4/CASP1/HSPB1/TYROBP/TREM2/CARD16	8
							BP	GO:0097193	intrinsic apoptotic signaling pathway	15/443	283/18862	0.00296591	0.0222875	0.0163963	PLAUR/HMOX1/CASP4/CD74/HSPB1/BCL2A1/SOD2/S100A8/CD44/CLU/TNFRSF1A/CAV1/S100A9/MMP9/BRSK2	15
							BP	GO:0002026	regulation of the force of heart contraction	4/443	26/18862	0.00297849	0.0222875	0.0163963	APLN/CHGA/ADM/CAV1	4
							BP	GO:0002719	negative regulation of cytokine production involved in immune response	4/443	26/18862	0.00297849	0.0222875	0.0163963	HMOX1/TGFB2/LILRB4/BST2	4
							BP	GO:2000311	regulation of AMPA receptor activity	4/443	26/18862	0.00297849	0.0222875	0.0163963	SHISA7/CACNG3/SHANK1/MAPK8IP2	4
							BP	GO:0003170	heart valve development	6/443	61/18862	0.00302702	0.0225285	0.0165735	NPPA/OLFM1/TGFB2/EMILIN1/PDE2A/TNFRSF1A	6
							BP	GO:0032623	interleukin-2 production	6/443	61/18862	0.00302702	0.0225285	0.0165735	GBP1/LILRB4/ZFP36/LAPTM5/ANXA1/VSIG4	6
							BP	GO:0046686	response to cadmium ion	6/443	61/18862	0.00302702	0.0225285	0.0165735	HMOX1/FOS/SOD2/CYBB/B2M/MMP9	6
							BP	GO:0008360	regulation of cell shape	10/443	151/18862	0.00305446	0.0226512	0.0166638	ICAM1/VEGFA/CCL2/ITGB2/MSN/ANXA1/RAC2/FBLIM1/FN1/PDPN	10
							BP	GO:0050770	regulation of axonogenesis	10/443	151/18862	0.00305446	0.0226512	0.0166638	TNR/VEGFA/L1CAM/LINGO1/SPP1/CDK5R1/RTN4R/NEFL/BRSK2/FN1	10
							BP	GO:0002551	mast cell chemotaxis	3/443	13/18862	0.00308797	0.022656	0.0166674	VEGFA/CHGA/RAC2	3
							BP	GO:0014048	regulation of glutamate secretion	3/443	13/18862	0.00308797	0.022656	0.0166674	STXBP1/CCK/HRH3	3
							BP	GO:0031392	regulation of prostaglandin biosynthetic process	3/443	13/18862	0.00308797	0.022656	0.0166674	FABP5/CD74/ANXA1	3
							BP	GO:0072683	T cell extravasation	3/443	13/18862	0.00308797	0.022656	0.0166674	ICAM1/CCL2/CD99	3
							BP	GO:0098814	spontaneous synaptic transmission	3/443	13/18862	0.00308797	0.022656	0.0166674	RPH3A/STX1B/SYT1	3
							BP	GO:1902947	regulation of tau-protein kinase activity	3/443	13/18862	0.00308797	0.022656	0.0166674	EGR1/C5AR1/CLU	3
							BP	GO:0002456	T cell mediated immunity	8/443	104/18862	0.00313865	0.022945	0.01688	HLA-DRA/ICAM1/LILRB4/HLA-DRB1/B2M/CTSC/HLA-B/FCGR2B	8
							BP	GO:0061387	regulation of extent of cell growth	8/443	104/18862	0.00313865	0.022945	0.01688	OLFM1/TNR/VEGFA/L1CAM/SPP1/CDK5R1/RTN4R/FN1	8
							BP	GO:0032945	negative regulation of mononuclear cell proliferation	7/443	82/18862	0.00314398	0.022945	0.01688	LILRB4/FOXJ1/TYROBP/HLA-DRB1/GPNMB/VSIG4/FCGR2B	7
							BP	GO:0008217	regulation of blood pressure	11/443	177/18862	0.00316789	0.0230787	0.0169784	NPPA/HMOX1/APLN/CHGA/SOD2/CTSZ/ACTA2/POSTN/COL1A2/ADM/RARRES2	11
							BP	GO:0035094	response to nicotine	5/443	43/18862	0.00322587	0.0234599	0.0172588	HMOX1/CHRNB2/B2M/VCAM1/KCNJ11	5
							BP	GO:0045637	regulation of myeloid cell differentiation	14/443	258/18862	0.00327006	0.0237327	0.0174595	LTF/LILRB4/FOS/CD74/ZFP36/TYROBP/TREM2/HLA-DRB1/C1QC/B2M/LGALS3/SCIN/HCLS1/PRKCB	14
							BP	GO:0002437	inflammatory response to antigenic stimulus	6/443	62/18862	0.00328633	0.0237327	0.0174595	ICAM1/CD68/GPR17/C3/HLA-DRB1/FCGR2B	6
							BP	GO:0032613	interleukin-10 production	6/443	62/18862	0.00328633	0.0237327	0.0174595	LILRB4/TYROBP/TREM2/HLA-DRB1/TLR2/FCGR2B	6
							BP	GO:0070527	platelet aggregation	6/443	62/18862	0.00328633	0.0237327	0.0174595	CLIC1/STXBP1/MYL12A/HSPB1/FN1/PDPN	6
							BP	GO:0060291	long-term synaptic potentiation	7/443	83/18862	0.00336581	0.0242643	0.0178506	SHISA7/SNAP25/TNR/SLC8A2/NRGN/TYROBP/SHANK1	7
							BP	GO:0010758	regulation of macrophage chemotaxis	4/443	27/18862	0.00343249	0.0245313	0.018047	CCL5/C3AR1/C5AR1/RARRES2	4
							BP	GO:0034110	regulation of homotypic cell-cell adhesion	4/443	27/18862	0.00343249	0.0245313	0.018047	PLAUR/CCL5/LGALS1/PDPN	4
							BP	GO:0034123	positive regulation of toll-like receptor signaling pathway	4/443	27/18862	0.00343249	0.0245313	0.018047	LTF/CYBA/TLR2/CAV1	4
							BP	GO:0071624	positive regulation of granulocyte chemotaxis	4/443	27/18862	0.00343249	0.0245313	0.018047	CD74/C3AR1/C5AR1/RAC2	4
							BP	GO:2000463	positive regulation of excitatory postsynaptic potential	4/443	27/18862	0.00343249	0.0245313	0.018047	STX1B/NRXN1/GRIN1/SHANK1	4
							BP	GO:1902107	positive regulation of leukocyte differentiation	10/443	154/18862	0.0035173	0.0250509	0.0184293	HLA-DRA/LILRB4/MMP14/FOS/CD74/TYROBP/TREM2/HLA-DRB1/ANXA1/HCLS1	10
							BP	GO:1903708	positive regulation of hemopoiesis	10/443	154/18862	0.0035173	0.0250509	0.0184293	HLA-DRA/LILRB4/MMP14/FOS/CD74/TYROBP/TREM2/HLA-DRB1/ANXA1/HCLS1	10
							BP	GO:0062237	protein localization to postsynapse	5/443	44/18862	0.00357051	0.0253862	0.0186759	SNAP25/CACNG3/STX1B/CPLX1/KIF5A	5
							BP	GO:0015711	organic anion transport	18/443	376/18862	0.0035853	0.0254476	0.0187211	SNAP25/SLC1A6/STXBP1/ABCC3/CA9/SLC17A7/CCK/SLC16A3/RAB3A/SLC6A17/SLC1A2/SLC11A1/CPLX1/CA3/HRH3/PLA2G2A/ANXA1/SYT1	18
							BP	GO:0002718	regulation of cytokine production involved in immune response	7/443	84/18862	0.00359938	0.0254721	0.0187391	HMOX1/TGFB2/LILRB4/CD74/BST2/B2M/LAPTM5	7
							BP	GO:0031345	negative regulation of cell projection organization	11/443	180/18862	0.00360106	0.0254721	0.0187391	TNR/LINGO1/STX1B/LGALS1/NEU4/SPP1/CDK5R1/RTN4R/B2M/STMN2/VIM	11
							BP	GO:0002822	regulation of adaptive immune response based on somatic recombination of immune receptors built from immunoglobulin superfamily domains	10/443	155/18862	0.00368338	0.0260099	0.0191348	HLA-DRA/LILRB4/FOXJ1/SLC11A1/C3/HLA-DRB1/B2M/ANXA1/HLA-B/FCGR2B	10
							BP	GO:0072507	divalent inorganic cation homeostasis	22/443	499/18862	0.00370581	0.0261238	0.0192185	S1PR3/FPR1/CCL5/SLC8A2/CXCL10/GNG3/JPH3/JPH4/GPR17/SLC11A1/S100A8/C3AR1/GRIK2/C5AR1/SAA1/GRIN1/CXCR4/FPR3/ADM/CAV1/S100A9/PRKCB	22
							BP	GO:0048638	regulation of developmental growth	16/443	319/18862	0.00376157	0.0264717	0.0194745	OLFM1/TNR/VEGFA/L1CAM/SPP1/CPNE5/CDK5R1/RTN4R/UNC13A/CXCR4/SYT4/GDF15/CPNE6/SYT1/FN1/HAMP	16
							BP	GO:0061041	regulation of wound healing	9/443	131/18862	0.00380608	0.0267395	0.0196715	PLAUR/SERPING1/TNFRSF12A/PLAU/CXCR4/ANXA1/CAV1/SERPINE1/PLAT	9
							BP	GO:0010935	regulation of macrophage cytokine production	3/443	14/18862	0.00386217	0.0269505	0.0198268	TGFB2/CD74/LAPTM5	3
							BP	GO:0048681	negative regulation of axon regeneration	3/443	14/18862	0.00386217	0.0269505	0.0198268	TNR/SPP1/RTN4R	3
							BP	GO:0097531	mast cell migration	3/443	14/18862	0.00386217	0.0269505	0.0198268	VEGFA/CHGA/RAC2	3
							BP	GO:0098969	neurotransmitter receptor transport to postsynaptic membrane	3/443	14/18862	0.00386217	0.0269505	0.0198268	SNAP25/STX1B/CPLX1	3
							BP	GO:0070371	ERK1 and ERK2 cascade	16/443	320/18862	0.00387674	0.0270067	0.019868	GBP1/ICAM1/CCL5/DUSP26/CCL2/CD74/EMILIN1/TREM2/HLA-DRB1/CD44/C5AR1/PLA2G2A/GPNMB/NECAB2/CHI3L1/FN1	16
							BP	GO:0043123	positive regulation of I-kappaB kinase/NF-kappaB signaling	11/443	182/18862	0.00391529	0.0272293	0.0200319	LTF/HMOX1/CASP1/LGALS1/CD74/HLA-DRB1/BST2/TNFRSF1A/CARD16/S100A4/PRKCB	11
							BP	GO:0010039	response to iron ion	4/443	28/18862	0.00393134	0.0272951	0.0200802	HMOX1/C1QA/B2M/HAMP	4
							BP	GO:0042551	neuron maturation	5/443	45/18862	0.00394079	0.0273149	0.0200948	ACTL6B/CNTNAP2/C1QA/C3/KCNIP2	5
							BP	GO:0032611	interleukin-1 beta production	8/443	108/18862	0.0039569	0.0273807	0.0201432	EGR1/S1PR3/LILRB4/CASP1/HSPB1/TYROBP/TREM2/CARD16	8
							BP	GO:0002224	toll-like receptor signaling pathway	10/443	157/18862	0.00403416	0.0278687	0.0205022	LTF/LY96/S100A8/CYBA/ITGB2/TLR2/CAV1/CD14/S100A9/CTSS	10
							BP	GO:1903131	mononuclear cell differentiation	19/443	411/18862	0.00410101	0.0282833	0.0208072	EGR1/FCER1G/HLA-DRA/HLA-DOA/TMEM176A/TMEM176B/VEGFA/LILRB4/MMP14/LGALS1/CD74/FOXJ1/TREM2/HLA-DRB1/B2M/ANXA1/VCAM1/HLA-B/FCGR2B	19
							BP	GO:0070374	positive regulation of ERK1 and ERK2 cascade	12/443	210/18862	0.00415599	0.0286148	0.0210511	ICAM1/CCL5/CCL2/CD74/TREM2/HLA-DRB1/CD44/C5AR1/PLA2G2A/GPNMB/NECAB2/CHI3L1	12
							BP	GO:0006821	chloride transport	8/443	109/18862	0.00418508	0.0287672	0.0211632	CLIC1/GABRA3/GABRD/GABRA1/GABRB3/GABRG2/GABRA5/SLC12A5	8
							BP	GO:0008038	neuron recognition	5/443	46/18862	0.00433773	0.0296686	0.0218264	CNTNAP2/CDK5R1/VSTM2L/DSCAML1/CXCR4	5
							BP	GO:0051932	synaptic transmission, GABAergic	5/443	46/18862	0.00433773	0.0296686	0.0218264	STXBP1/GABRA3/GABRA1/GABRG2/GABRA5	5
							BP	GO:0072583	clathrin-dependent endocytosis	5/443	46/18862	0.00433773	0.0296686	0.0218264	HIP1R/SH3GL2/SNAP91/SH3GL3/TNK2	5
							BP	GO:0001916	positive regulation of T cell mediated cytotoxicity	4/443	29/18862	0.00447703	0.0304186	0.0223781	HLA-DRA/HLA-DRB1/B2M/HLA-B	4
							BP	GO:0001885	endothelial cell development	6/443	66/18862	0.00449149	0.0304186	0.0223781	S1PR3/ICAM1/VEGFA/PDE2A/TNFRSF1A/MSN	6
							BP	GO:0030193	regulation of blood coagulation	6/443	66/18862	0.00449149	0.0304186	0.0223781	PLAUR/SERPING1/PLAU/CAV1/SERPINE1/PLAT	6
							BP	GO:0050805	negative regulation of synaptic transmission	6/443	66/18862	0.00449149	0.0304186	0.0223781	TNR/STXBP1/CELF4/GRIK2/SYT4/CBLN1	6
							BP	GO:0050854	regulation of antigen receptor-mediated signaling pathway	6/443	66/18862	0.00449149	0.0304186	0.0223781	GBP1/LILRB4/LAPTM5/LGALS3/PRKCB/FCGR2B	6
							BP	GO:0072678	T cell migration	6/443	66/18862	0.00449149	0.0304186	0.0223781	ICAM1/CCL5/CXCL10/CCL2/CD99/MSN	6
							BP	GO:2001242	regulation of intrinsic apoptotic signaling pathway	10/443	160/18862	0.00460928	0.0311653	0.0229275	PLAUR/CD74/HSPB1/SOD2/S100A8/CD44/CLU/CAV1/S100A9/MMP9	10
							BP	GO:0050671	positive regulation of lymphocyte proliferation	9/443	135/18862	0.00463822	0.0312308	0.0229756	HLA-DPA1/CCL5/CHRNB2/HLA-DPB1/CD74/IGFBP2/HLA-DMB/ANXA1/VCAM1	9
							BP	GO:0051384	response to glucocorticoid	9/443	135/18862	0.00463822	0.0312308	0.0229756	ICAM1/IGFBP7/FOS/ZFP36/IGFBP2/MAOB/ANXA1/ADM/NEFL	9
							BP	GO:0070664	negative regulation of leukocyte proliferation	7/443	88/18862	0.00465886	0.0312308	0.0229756	LILRB4/FOXJ1/TYROBP/HLA-DRB1/GPNMB/VSIG4/FCGR2B	7
							BP	GO:1905954	positive regulation of lipid localization	8/443	111/18862	0.00467172	0.0312308	0.0229756	STXBP1/CCK/ANXA2/VSTM2A/SPP1/C3/MSR1/CAV1	8
							BP	GO:0010934	macrophage cytokine production	3/443	15/18862	0.00474433	0.0312308	0.0229756	TGFB2/CD74/LAPTM5	3
							BP	GO:0038065	collagen-activated signaling pathway	3/443	15/18862	0.00474433	0.0312308	0.0229756	COL1A1/COL4A2/COL4A1	3
							BP	GO:0042053	regulation of dopamine metabolic process	3/443	15/18862	0.00474433	0.0312308	0.0229756	CHRNB2/ITGB2/MAOB	3
							BP	GO:0042069	regulation of catecholamine metabolic process	3/443	15/18862	0.00474433	0.0312308	0.0229756	CHRNB2/ITGB2/MAOB	3
							BP	GO:0051770	positive regulation of nitric-oxide synthase biosynthetic process	3/443	15/18862	0.00474433	0.0312308	0.0229756	CCL2/NAMPT/TLR2	3
							BP	GO:0070571	negative regulation of neuron projection regeneration	3/443	15/18862	0.00474433	0.0312308	0.0229756	TNR/SPP1/RTN4R	3
							BP	GO:1901163	regulation of trophoblast cell migration	3/443	15/18862	0.00474433	0.0312308	0.0229756	VEGFA/ARHGDIB/TIMP1	3
							BP	GO:1903540	establishment of protein localization to postsynaptic membrane	3/443	15/18862	0.00474433	0.0312308	0.0229756	SNAP25/STX1B/CPLX1	3
							BP	GO:2001028	positive regulation of endothelial cell chemotaxis	3/443	15/18862	0.00474433	0.0312308	0.0229756	VEGFA/HSPB1/TMSB4X	3
							BP	GO:2001279	regulation of unsaturated fatty acid biosynthetic process	3/443	15/18862	0.00474433	0.0312308	0.0229756	FABP5/CD74/ANXA1	3
							BP	GO:0008089	anterograde axonal transport	5/443	47/18862	0.00476235	0.0312308	0.0229756	HSPB1/AP3B2/KIF5A/NEFL/CALY	5
							BP	GO:0009409	response to cold	5/443	47/18862	0.00476235	0.0312308	0.0229756	CXCL10/FOS/UCP2/SOD2/ADM	5
							BP	GO:0030857	negative regulation of epithelial cell differentiation	5/443	47/18862	0.00476235	0.0312308	0.0229756	S1PR3/VEGFA/HES5/CAV1/MMP9	5
							BP	GO:0097028	dendritic cell differentiation	5/443	47/18862	0.00476235	0.0312308	0.0229756	TMEM176A/TMEM176B/TREM2/HLA-B/FCGR2B	5
							BP	GO:1990573	potassium ion import across plasma membrane	5/443	47/18862	0.00476235	0.0312308	0.0229756	ATP1A3/KCNJ4/KCNJ9/KCNJ11/SLC12A5	5
							BP	GO:1902904	negative regulation of supramolecular fiber organization	10/443	161/18862	0.00481469	0.0314761	0.0231561	HIP1R/SPTBN2/EMILIN1/TMSB4X/CAMSAP3/CLU/CAPG/SCIN/SHANK1/STMN2	10
							BP	GO:0050803	regulation of synapse structure or activity	12/443	214/18862	0.00482547	0.0314761	0.0231561	CHRNB2/SLC17A7/SRPX2/STX1B/NRXN1/CDK5R1/CAMKV/SLIT1/CBLN1/TLR2/FCGR2B/SRGN	12
							BP	GO:0010812	negative regulation of cell-substrate adhesion	6/443	67/18862	0.0048378	0.0314761	0.0231561	GBP1/COL1A1/MMP14/LGALS1/POSTN/SERPINE1	6
							BP	GO:0033555	multicellular organismal response to stress	6/443	67/18862	0.0048378	0.0314761	0.0231561	ASIC4/CCK/GRIK2/MAPK8IP2/PRKCG/GABRA5	6
							BP	GO:1900046	regulation of hemostasis	6/443	67/18862	0.0048378	0.0314761	0.0231561	PLAUR/SERPING1/PLAU/CAV1/SERPINE1/PLAT	6
							BP	GO:0032946	positive regulation of mononuclear cell proliferation	9/443	136/18862	0.00486684	0.0316154	0.0232585	HLA-DPA1/CCL5/CHRNB2/HLA-DPB1/CD74/IGFBP2/HLA-DMB/ANXA1/VCAM1	9
							BP	GO:0032147	activation of protein kinase activity	16/443	328/18862	0.0049064	0.0318224	0.0234109	FPR1/TGFB2/VEGFA/CCL5/GNG3/CD74/GADD45A/CDK5R1/AGAP2/SLC11A1/PRKAR1B/C5AR1/SAA1/CXCR4/CHI3L1/GDF15	16
							BP	GO:0032642	regulation of chemokine production	7/443	89/18862	0.00495704	0.0320504	0.0235786	EGR1/HMOX1/LILRB4/CD74/TREM2/POSTN/TLR2	7
							BP	GO:0033273	response to vitamin	7/443	89/18862	0.00495704	0.0320504	0.0235786	COL1A1/CXCL10/SPP1/SOD2/TNC/POSTN/HAMP	7
							BP	GO:0019934	cGMP-mediated signaling	4/443	30/18862	0.00507149	0.0327392	0.0240853	NPPA/RUNDC3A/PDE2A/KCNC2	4
							BP	GO:0009615	response to virus	17/443	359/18862	0.00509695	0.0328523	0.0241685	OAS1/GBP1/VAMP8/CCL5/CXCL10/HSPB1/ACTA2/CLU/APOBEC3C/BST2/NPC2/RNASE2/CXCR4/BTBD17/IFITM3/PLSCR1/GBP3	17
							BP	GO:0002285	lymphocyte activation involved in immune response	11/443	189/18862	0.00519123	0.0333577	0.0245404	FCER1G/HLA-DRA/ICAM1/LGALS1/CD74/SLC11A1/HLA-DRB1/HLA-DMB/LGALS3/ANXA1/FCGR2B	11
							BP	GO:0001909	leukocyte mediated cytotoxicity	8/443	113/18862	0.00520066	0.0333577	0.0245404	HLA-DRA/ICAM1/TYROBP/HLA-DRB1/B2M/CTSC/HLA-B/FCGR2B	8
							BP	GO:0002548	monocyte chemotaxis	6/443	68/18862	0.00520334	0.0333577	0.0245404	CCL5/CXCL10/CCL2/LGALS3/ANXA1/SERPINE1	6
							BP	GO:0030195	negative regulation of blood coagulation	5/443	48/18862	0.00521567	0.0333577	0.0245404	PLAUR/SERPING1/PLAU/SERPINE1/PLAT	5
							BP	GO:0070839	metal ion export	5/443	48/18862	0.00521567	0.0333577	0.0245404	NPPA/ATP1A3/SLC8A2/SLC11A1/KCNIP2	5
							BP	GO:0043122	regulation of I-kappaB kinase/NF-kappaB signaling	13/443	244/18862	0.00525054	0.0335289	0.0246663	LTF/HMOX1/LILRB4/CASP1/LGALS1/CD74/HSPB1/HLA-DRB1/BST2/TNFRSF1A/CARD16/S100A4/PRKCB	13
							BP	GO:0071322	cellular response to carbohydrate stimulus	9/443	138/18862	0.00535028	0.0341132	0.0250961	ICAM1/PTPRN/LGALS1/UCP2/HLA-DRB1/VSNL1/KCNJ11/BRSK2/PRKCB	9
							BP	GO:0048675	axon extension	8/443	114/18862	0.0054817	0.0348973	0.025673	OLFM1/TNR/VEGFA/L1CAM/CDK5R1/RTN4R/SLIT1/FN1	8
							BP	GO:0071695	anatomical structure maturation	12/443	218/18862	0.00557843	0.0354151	0.0260539	LTF/SOX8/TGFB2/VEGFA/HES5/ACTL6B/CNTNAP2/CDK5R1/C1QA/C3/KCNIP2/CDK5R2	12
							BP	GO:0050709	negative regulation of protein secretion	6/443	69/18862	0.00558871	0.0354151	0.0260539	CHGA/UCP2/ENHO/ANXA1/VSNL1/KCNJ11	6
							BP	GO:0071229	cellular response to acid chemical	6/443	69/18862	0.00558871	0.0354151	0.0260539	VEGFA/COL1A1/COL5A2/CYBB/COL1A2/COL4A1	6
							BP	GO:1900047	negative regulation of hemostasis	5/443	49/18862	0.00569869	0.0359782	0.0264682	PLAUR/SERPING1/PLAU/SERPINE1/PLAT	5
							BP	GO:0002031	G protein-coupled receptor internalization	3/443	16/18862	0.00573843	0.0359782	0.0264682	APLN/NECAB2/ADM	3
							BP	GO:0002693	positive regulation of cellular extravasation	3/443	16/18862	0.00573843	0.0359782	0.0264682	ICAM1/CD99/PLVAP	3
							BP	GO:0036035	osteoclast development	3/443	16/18862	0.00573843	0.0359782	0.0264682	LTF/ANXA2/TYROBP	3
							BP	GO:0045591	positive regulation of regulatory T cell differentiation	3/443	16/18862	0.00573843	0.0359782	0.0264682	HLA-DRA/LILRB4/HLA-DRB1	3
							BP	GO:0051238	sequestering of metal ion	3/443	16/18862	0.00573843	0.0359782	0.0264682	S100A8/FTL/S100A9	3
							BP	GO:0098877	neurotransmitter receptor transport to plasma membrane	3/443	16/18862	0.00573843	0.0359782	0.0264682	SNAP25/STX1B/CPLX1	3
							BP	GO:2000377	regulation of reactive oxygen species metabolic process	11/443	192/18862	0.00582979	0.0364957	0.0268489	ICAM1/PTX3/GADD45A/SOD2/TYROBP/CYBA/ITGB2/CLU/GRIN1/RAC2/CAV1	11
							BP	GO:0030316	osteoclast differentiation	7/443	92/18862	0.00593798	0.0370609	0.0272646	LTF/LILRB4/FOS/JUNB/ANXA2/TYROBP/TREM2	7
							BP	GO:0030516	regulation of axon extension	7/443	92/18862	0.00593798	0.0370609	0.0272646	OLFM1/TNR/VEGFA/L1CAM/CDK5R1/RTN4R/FN1	7
							BP	GO:0007259	receptor signaling pathway via JAK-STAT	10/443	166/18862	0.00595195	0.0370921	0.0272876	CCL5/CCL2/HES5/GADD45A/CDK5R1/TNFRSF1A/CAV1/HCLS1/SOCS3/HAMP	10
							BP	GO:0006879	cellular iron ion homeostasis	6/443	70/18862	0.00599453	0.0372453	0.0274003	LTF/HMOX1/CP/SLC11A1/FTL/HAMP	6
							BP	GO:0045123	cellular extravasation	6/443	70/18862	0.00599453	0.0372453	0.0274003	ICAM1/CCL2/CD99/PLVAP/ITGB2/VCAM1	6
							BP	GO:0009743	response to carbohydrate	12/443	221/18862	0.00620216	0.0384259	0.0282688	EGR1/ICAM1/PTPRN/LGALS1/UCP2/SOD2/HLA-DRB1/COL6A2/VSNL1/KCNJ11/BRSK2/PRKCB	12
							BP	GO:0035176	social behavior	5/443	50/18862	0.0062124	0.0384259	0.0282688	CHRNB2/CNTNAP2/NRXN1/SHANK1/MAPK8IP2	5
							BP	GO:0070741	response to interleukin-6	5/443	50/18862	0.0062124	0.0384259	0.0282688	ICAM1/CHI3L1/SOCS3/C1QTNF4/HAMP	5
							BP	GO:1905475	regulation of protein localization to membrane	11/443	194/18862	0.00628876	0.0388214	0.0285598	GBP1/SHISA7/VAMP8/MMP14/CDK5R1/TREM2/ITGB2/LGALS3/NECAB2/HPCA/KCNJ11	11
							BP	GO:0048709	oligodendrocyte differentiation	7/443	93/18862	0.00629512	0.0388214	0.0285598	SOX8/OLIG1/HES5/GPR17/CLU/CXCR4/TLR2	7
							BP	GO:0002861	regulation of inflammatory response to antigenic stimulus	4/443	32/18862	0.00641419	0.0393074	0.0289173	GPR17/C3/HLA-DRB1/FCGR2B	4
							BP	GO:0051385	response to mineralocorticoid	4/443	32/18862	0.00641419	0.0393074	0.0289173	FOS/CYBB/MAOB/NEFL	4
							BP	GO:0090022	regulation of neutrophil chemotaxis	4/443	32/18862	0.00641419	0.0393074	0.0289173	CD74/C3AR1/C5AR1/RAC2	4
							BP	GO:1901889	negative regulation of cell junction assembly	4/443	32/18862	0.00641419	0.0393074	0.0289173	MMP14/SLIT1/CBLN1/TLR2	4
							BP	GO:0043627	response to estrogen	6/443	71/18862	0.00642141	0.0393074	0.0289173	HMOX1/PTPRN/MMP14/IGFBP2/CAV1/ARPC1B	6
							BP	GO:1901888	regulation of cell junction assembly	11/443	195/18862	0.00652863	0.0399047	0.0293568	VEGFA/CHRNB2/SRPX2/MMP14/NRXN1/CAMSAP3/S100A10/SLIT1/CBLN1/TLR2/CAV1	11
							BP	GO:0071560	cellular response to transforming growth factor beta stimulus	13/443	251/18862	0.00661423	0.0403683	0.0296978	TGFB2/COL1A1/FOS/EMILIN1/PDE2A/COL4A2/VASN/FMOD/POSTN/COL3A1/COL1A2/GDF15/CAV1	13
							BP	GO:0018108	peptidyl-tyrosine phosphorylation	17/443	369/18862	0.00665076	0.0405314	0.0298178	ICAM1/VEGFA/CCL5/LILRB4/CCK/HES5/CD74/TREM2/ITGA5/CD44/ITGB2/TNFRSF1A/TNK2/EFEMP1/CAV1/HCLS1/SOCS3	17
							BP	GO:1904035	regulation of epithelial cell apoptotic process	7/443	94/18862	0.00666802	0.0405768	0.0298512	HMOX1/ICAM1/CCL2/ZFP36/CD248/SFRP4/SERPINE1	7
							BP	GO:0046916	cellular transition metal ion homeostasis	8/443	118/18862	0.00672318	0.0408525	0.030054	LTF/HMOX1/CP/SLC11A1/S100A8/FTL/S100A9/HAMP	8
							BP	GO:0032964	collagen biosynthetic process	5/443	51/18862	0.00675778	0.0408826	0.0300762	COL1A1/COL5A1/SERPINH1/EMILIN1/VIM	5
							BP	GO:0097300	programmed necrotic cell death	5/443	51/18862	0.00675778	0.0408826	0.0300762	CASP1/LY96/PYGL/CAV1/CD14	5
							BP	GO:1902893	regulation of pri-miRNA transcription by RNA polymerase II	5/443	51/18862	0.00675778	0.0408826	0.0300762	EGR1/TGFB2/APLN/LILRB4/FOS	5
							BP	GO:0034284	response to monosaccharide	11/443	196/18862	0.00677563	0.0409307	0.0301116	EGR1/ICAM1/PTPRN/LGALS1/UCP2/SOD2/HLA-DRB1/COL6A2/VSNL1/KCNJ11/BRSK2	11
							BP	GO:0001956	positive regulation of neurotransmitter secretion	3/443	17/18862	0.00684803	0.0409496	0.0301255	STXBP1/STX1B/SYT1	3
							BP	GO:0002888	positive regulation of myeloid leukocyte mediated immunity	3/443	17/18862	0.00684803	0.0409496	0.0301255	TYROBP/C3/ITGB2	3
							BP	GO:0007158	neuron cell-cell adhesion	3/443	17/18862	0.00684803	0.0409496	0.0301255	TNR/NRXN1/CDK5R1	3
							BP	GO:0016045	detection of bacterium	3/443	17/18862	0.00684803	0.0409496	0.0301255	HLA-DRB1/TLR2/HLA-B	3
							BP	GO:0050665	hydrogen peroxide biosynthetic process	3/443	17/18862	0.00684803	0.0409496	0.0301255	SOD2/CYBA/MAOB	3
							BP	GO:1901550	regulation of endothelial cell development	3/443	17/18862	0.00684803	0.0409496	0.0301255	S1PR3/VEGFA/TNFRSF1A	3
							BP	GO:1903140	regulation of establishment of endothelial barrier	3/443	17/18862	0.00684803	0.0409496	0.0301255	S1PR3/VEGFA/TNFRSF1A	3
							BP	GO:0072593	reactive oxygen species metabolic process	14/443	281/18862	0.00687481	0.0410505	0.0301997	ICAM1/PTX3/GADD45A/SOD2/TYROBP/CYBA/CYBB/ITGB2/CLU/GRIN1/MAOB/RAC2/TLR2/CAV1	14
							BP	GO:0002819	regulation of adaptive immune response	10/443	170/18862	0.00700422	0.0417028	0.0306796	HLA-DRA/LILRB4/FOXJ1/SLC11A1/C3/HLA-DRB1/B2M/ANXA1/HLA-B/FCGR2B	10
							BP	GO:0048639	positive regulation of developmental growth	10/443	170/18862	0.00700422	0.0417028	0.0306796	VEGFA/L1CAM/CPNE5/UNC13A/CXCR4/SYT4/CPNE6/SYT1/FN1/HAMP	10
							BP	GO:0008277	regulation of G protein-coupled receptor signaling pathway	9/443	144/18862	0.00702581	0.0417713	0.0307299	CAMK2A/CCL5/APLN/CHGA/RGS1/C3/NECAB2/ADM/SYP	9
							BP	GO:2001243	negative regulation of intrinsic apoptotic signaling pathway	7/443	95/18862	0.00705709	0.041897	0.0308225	PLAUR/CD74/HSPB1/SOD2/CD44/CLU/MMP9	7
							BP	GO:0050869	negative regulation of B cell activation	4/443	33/18862	0.007166	0.0424219	0.0312086	FOXJ1/TYROBP/LAPTM5/FCGR2B	4
							BP	GO:0051954	positive regulation of amine transport	4/443	33/18862	0.007166	0.0424219	0.0312086	STXBP1/CHRNB2/CCK/SYT1	4
							BP	GO:0018212	peptidyl-tyrosine modification	17/443	372/18862	0.00718522	0.0424749	0.0312476	ICAM1/VEGFA/CCL5/LILRB4/CCK/HES5/CD74/TREM2/ITGA5/CD44/ITGB2/TNFRSF1A/TNK2/EFEMP1/CAV1/HCLS1/SOCS3	17
							BP	GO:1901136	carbohydrate derivative catabolic process	11/443	198/18862	0.00729152	0.0430255	0.0316526	HSPG2/BGN/NEU4/PDE2A/CHI3L2/FMOD/CD44/APOBEC3C/LUM/CHI3L1/TYMP	11
							BP	GO:0006584	catecholamine metabolic process	5/443	52/18862	0.00733579	0.0430255	0.0316526	TGFB2/CHRNB2/SNCB/ITGB2/MAOB	5
							BP	GO:0009712	catechol-containing compound metabolic process	5/443	52/18862	0.00733579	0.0430255	0.0316526	TGFB2/CHRNB2/SNCB/ITGB2/MAOB	5
							BP	GO:0031103	axon regeneration	5/443	52/18862	0.00733579	0.0430255	0.0316526	TNR/SPP1/TNC/RTN4R/NEFL	5
							BP	GO:0061614	pri-miRNA transcription by RNA polymerase II	5/443	52/18862	0.00733579	0.0430255	0.0316526	EGR1/TGFB2/APLN/LILRB4/FOS	5
							BP	GO:0031100	animal organ regeneration	6/443	73/18862	0.00734074	0.0430255	0.0316526	HMOX1/UCP2/NNMT/C5AR1/ADM/HAMP	6
							BP	GO:0098661	inorganic anion transmembrane transport	8/443	120/18862	0.00741843	0.0434193	0.0319424	CLIC1/GABRA3/GABRD/GABRA1/GABRB3/GABRG2/GABRA5/SLC12A5	8
							BP	GO:0048010	vascular endothelial growth factor receptor signaling pathway	7/443	96/18862	0.00746274	0.043617	0.0320878	VEGFA/HSPB1/EMILIN1/CYBA/ITGA5/CYBB/PRKCB	7
							BP	GO:0051480	regulation of cytosolic calcium ion concentration	16/443	344/18862	0.00763458	0.0445584	0.0327803	S1PR3/FPR1/SLC8A2/CXCL10/GNG3/JPH3/JPH4/GPR17/C3AR1/C5AR1/SAA1/GRIN1/CXCR4/FPR3/ADM/CAV1	16
							BP	GO:0002700	regulation of production of molecular mediator of immune response	9/443	146/18862	0.00766529	0.0446746	0.0328659	HMOX1/TGFB2/LILRB4/CD74/BST2/B2M/LAPTM5/IL13RA2/FCGR2B	9
							BP	GO:0008361	regulation of cell size	10/443	173/18862	0.00788381	0.045764	0.0336673	OLFM1/TNR/VEGFA/L1CAM/SPP1/CDK5R1/RTN4R/MSN/SLC12A5/FN1	10
							BP	GO:0032677	regulation of interleukin-8 production	7/443	97/18862	0.00788538	0.045764	0.0336673	CD58/CD74/TMSB4X/ANXA1/TLR2/SERPINE1/CD14	7
							BP	GO:0120162	positive regulation of cold-induced thermogenesis	7/443	97/18862	0.00788538	0.045764	0.0336673	FABP5/SLN/VEGFA/UCP2/CXCR4/G0S2/CAV1	7
							BP	GO:0002090	regulation of receptor internalization	5/443	53/18862	0.0079474	0.0460184	0.0338544	VEGFA/APLN/NECAB2/HPCA/SFRP4	5
							BP	GO:0044319	wound healing, spreading of cells	4/443	34/18862	0.0079737	0.0460184	0.0338544	COL5A1/ITGA5/CD44/PDPN	4
							BP	GO:0090050	positive regulation of cell migration involved in sprouting angiogenesis	4/443	34/18862	0.0079737	0.0460184	0.0338544	HMOX1/VEGFA/SRPX2/ANXA1	4
							BP	GO:0090505	epiboly involved in wound healing	4/443	34/18862	0.0079737	0.0460184	0.0338544	COL5A1/ITGA5/CD44/PDPN	4
							BP	GO:0071559	response to transforming growth factor beta	13/443	257/18862	0.00799485	0.0460762	0.033897	TGFB2/COL1A1/FOS/EMILIN1/PDE2A/COL4A2/VASN/FMOD/POSTN/COL3A1/COL1A2/GDF15/CAV1	13
							BP	GO:0002523	leukocyte migration involved in inflammatory response	3/443	18/18862	0.00807621	0.0462232	0.0340051	S100A8/ITGB2/S100A9	3
							BP	GO:0002643	regulation of tolerance induction	3/443	18/18862	0.00807621	0.0462232	0.0340051	LILRB4/FOXJ1/HLA-B	3
							BP	GO:0002862	negative regulation of inflammatory response to antigenic stimulus	3/443	18/18862	0.00807621	0.0462232	0.0340051	GPR17/HLA-DRB1/FCGR2B	3
							BP	GO:0097107	postsynaptic density assembly	3/443	18/18862	0.00807621	0.0462232	0.0340051	NRXN1/CBLN1/SHANK1	3
							BP	GO:1901739	regulation of myoblast fusion	3/443	18/18862	0.00807621	0.0462232	0.0340051	CD53/CXCL10/GDF15	3
							BP	GO:0042593	glucose homeostasis	12/443	229/18862	0.00813776	0.0465111	0.0342169	OAS1/FABP5/ICAM1/PTPRN/LGALS1/UCP2/PYGL/IGFBP5/HLA-DRB1/VSNL1/KCNJ11/BRSK2	12
							BP	GO:0031341	regulation of cell killing	7/443	98/18862	0.00832543	0.0474526	0.0349096	HLA-DRA/ICAM1/TYROBP/HLA-DRB1/B2M/HLA-B/FCGR2B	7
							BP	GO:0050830	defense response to Gram-positive bacterium	7/443	98/18862	0.00832543	0.0474526	0.0349096	GBP2/CHGA/C5AR1/PLA2G2A/LYZ/TLR2/RARRES2	7
							BP	GO:0002479	antigen processing and presentation of exogenous peptide antigen via MHC class I, TAP-dependent	6/443	75/18862	0.00835151	0.0474706	0.0349228	PSMB9/VAMP8/CYBA/CYBB/B2M/HLA-B	6
							BP	GO:0043536	positive regulation of blood vessel endothelial cell migration	6/443	75/18862	0.00835151	0.0474706	0.0349228	HMOX1/VEGFA/SRPX2/HSPB1/TMSB4X/ANXA1	6
							BP	GO:0033500	carbohydrate homeostasis	12/443	230/18862	0.00840966	0.0477355	0.0351177	OAS1/FABP5/ICAM1/PTPRN/LGALS1/UCP2/PYGL/IGFBP5/HLA-DRB1/VSNL1/KCNJ11/BRSK2	12
							BP	GO:0048771	tissue remodeling	10/443	175/18862	0.0085159	0.0482063	0.035464	SYT7/BGN/MMP14/SPP1/IGFBP5/TIMP1/GPNMB/RAC2/CAV1/HAMP	10
							BP	GO:0097696	receptor signaling pathway via STAT	10/443	175/18862	0.0085159	0.0482063	0.035464	CCL5/CCL2/HES5/GADD45A/CDK5R1/TNFRSF1A/CAV1/HCLS1/SOCS3/HAMP	10
							BP	GO:0000768	syncytium formation by plasma membrane fusion	5/443	54/18862	0.00859352	0.0485129	0.0356896	CD53/CXCL10/TYROBP/TREM2/GDF15	5
							BP	GO:0140253	cell-cell fusion	5/443	54/18862	0.00859352	0.0485129	0.0356896	CD53/CXCL10/TYROBP/TREM2/GDF15	5
							BP	GO:0021537	telencephalon development	12/443	231/18862	0.00868861	0.0489829	0.0360354	TNR/NRGN/HES5/CNTNAP2/BCL2A1/CDK5R1/RTN4R/COL3A1/GNG12/CXCR4/CDK5R2/NEFL	12
							BP	GO:0006874	cellular calcium ion homeostasis	19/443	442/18862	0.00870646	0.0490168	0.0360603	S1PR3/FPR1/CCL5/SLC8A2/CXCL10/GNG3/JPH3/JPH4/GPR17/C3AR1/GRIK2/C5AR1/SAA1/GRIN1/CXCR4/FPR3/ADM/CAV1/PRKCB	19
							BP	GO:0042102	positive regulation of T cell proliferation	7/443	99/18862	0.00878328	0.0493821	0.036329	HLA-DPA1/CCL5/HLA-DPB1/IGFBP2/HLA-DMB/ANXA1/VCAM1	7
							BP	GO:0042554	superoxide anion generation	4/443	35/18862	0.00883892	0.0495602	0.0364601	TYROBP/CYBA/CYBB/ITGB2	4
							BP	GO:0090504	epiboly	4/443	35/18862	0.00883892	0.0495602	0.0364601	COL5A1/ITGA5/CD44/PDPN	4
							BP	GO:0042552	myelination	8/443	124/18862	0.00896979	0.050226	0.0369498	ITGB4/HES5/MAL2/CLU/CTSC/CXCR4/TLR2/TYMP	8
							BP	GO:0010717	regulation of epithelial to mesenchymal transition	7/443	100/18862	0.00925934	0.0517255	0.038053	OLFM1/TGFB2/LOXL2/COL1A1/VASN/WWTR1/PDPN	7
							BP	GO:0001836	release of cytochrome c from mitochondria	5/443	55/18862	0.00927508	0.0517255	0.038053	PLAUR/CCK/SOD2/CLU/MMP9	5
							BP	GO:0001912	positive regulation of leukocyte mediated cytotoxicity	5/443	55/18862	0.00927508	0.0517255	0.038053	HLA-DRA/TYROBP/HLA-DRB1/B2M/HLA-B	5
							BP	GO:0043281	regulation of cysteine-type endopeptidase activity involved in apoptotic process	11/443	205/18862	0.00934217	0.0520295	0.0382766	HIP1R/PLAUR/VEGFA/CASP1/CCK/S100A8/CD44/LAPTM5/CARD16/S100A9/MMP9	11
							BP	GO:0007213	G protein-coupled acetylcholine receptor signaling pathway	3/443	19/18862	0.00942565	0.0522133	0.0384119	CDK5R1/HRH3/CHRM1	3
							BP	GO:0048245	eosinophil chemotaxis	3/443	19/18862	0.00942565	0.0522133	0.0384119	CCL5/CCL2/LGALS3	3
							BP	GO:0072234	metanephric nephron tubule development	3/443	19/18862	0.00942565	0.0522133	0.0384119	SOX8/HES5/WWTR1	3
							BP	GO:0098543	detection of other organism	3/443	19/18862	0.00942565	0.0522133	0.0384119	HLA-DRB1/TLR2/HLA-B	3
							BP	GO:0034121	regulation of toll-like receptor signaling pathway	6/443	77/18862	0.00945848	0.0522553	0.0384427	LTF/LY96/CYBA/TLR2/CAV1/CD14	6
							BP	GO:0046209	nitric oxide metabolic process	6/443	77/18862	0.00945848	0.0522553	0.0384427	ICAM1/PTX3/ITGB2/CLU/TLR2/CAV1	6
							BP	GO:0051604	protein maturation	14/443	293/18862	0.00973809	0.0537283	0.0395264	CASP1/CASP4/MMP14/PLAU/SERPINH1/CTSZ/PCSK2/CARD16/C1RL/SERPINE1/C1R/CTSS/PLAT/SRGN	14
							BP	GO:0071709	membrane assembly	4/443	36/18862	0.00976318	0.053795	0.0395755	ANXA2/NRXN1/S100A10/CAV1	4
							BP	GO:0007272	ensheathment of neurons	8/443	126/18862	0.00983066	0.0540229	0.0397431	ITGB4/HES5/MAL2/CLU/CTSC/CXCR4/TLR2/TYMP	8
							BP	GO:0008366	axon ensheathment	8/443	126/18862	0.00983066	0.0540229	0.0397431	ITGB4/HES5/MAL2/CLU/CTSC/CXCR4/TLR2/TYMP	8
							BP	GO:0007369	gastrulation	10/443	179/18862	0.00989616	0.0543107	0.0399549	ITGB4/APLN/MMP14/COL5A1/COL5A2/COL4A2/ITGA5/ITGB2/MMP9/FN1	10
							BP	GO:0006949	syncytium formation	5/443	56/18862	0.00999298	0.0546066	0.0401726	CD53/CXCL10/TYROBP/TREM2/GDF15	5
							BP	GO:0002064	epithelial cell development	11/443	207/18862	0.0100029	0.0546066	0.0401726	S1PR3/SOX8/ICAM1/VEGFA/FOXJ1/PDE2A/ACTA2/TNFRSF1A/MSN/CXCR4/VIM	11
							BP	GO:0034764	positive regulation of transmembrane transport	11/443	207/18862	0.0100029	0.0546066	0.0401726	NPPA/CXCL10/CCL2/CACNG3/TMSB4X/TREM2/C3/KCNIP2/KCNC2/CTSS/KCNJ11	11
							BP	GO:0034767	positive regulation of ion transmembrane transport	11/443	207/18862	0.0100029	0.0546066	0.0401726	NPPA/CXCL10/CCL2/CACNG3/TMSB4X/TREM2/C3/KCNIP2/KCNC2/CTSS/KCNJ11	11
							BP	GO:0002709	regulation of T cell mediated immunity	6/443	78/18862	0.0100495	0.054645	0.0402008	HLA-DRA/LILRB4/HLA-DRB1/B2M/HLA-B/FCGR2B	6
							BP	GO:0032272	negative regulation of protein polymerization	6/443	78/18862	0.0100495	0.054645	0.0402008	HIP1R/SPTBN2/TMSB4X/CAPG/SCIN/STMN2	6
							BP	GO:2001057	reactive nitrogen species metabolic process	6/443	78/18862	0.0100495	0.054645	0.0402008	ICAM1/PTX3/ITGB2/CLU/TLR2/CAV1	6
							BP	GO:0031348	negative regulation of defense response	12/443	236/18862	0.0101934	0.0553545	0.0407228	SERPING1/CCK/GPR17/HLA-DRB1/SAA1/TNFRSF1A/TNFAIP6/SOCS3/VSIG4/HLA-B/HAMP/FCGR2B	12
							BP	GO:0045639	positive regulation of myeloid cell differentiation	7/443	102/18862	0.0102677	0.0556246	0.0409215	FOS/CD74/TYROBP/TREM2/HLA-DRB1/SCIN/HCLS1	7
							BP	GO:0000041	transition metal ion transport	8/443	127/18862	0.0102834	0.0556246	0.0409215	LTF/STEAP3/CP/SLC11A1/FTL/B2M/ATP6V1G2/HAMP	8
							BP	GO:0071333	cellular response to glucose stimulus	8/443	127/18862	0.0102834	0.0556246	0.0409215	ICAM1/PTPRN/LGALS1/UCP2/HLA-DRB1/VSNL1/KCNJ11/BRSK2	8
							BP	GO:0051091	positive regulation of DNA-binding transcription factor activity	13/443	266/18862	0.0104812	0.0566204	0.0416541	LTF/CAMK2A/ICAM1/VEGFA/S100A8/ITGB2/CLU/CARD16/TLR2/CAV1/HCLS1/S100A9/PRKCB	13
							BP	GO:0000381	regulation of alternative mRNA splicing, via spliceosome	5/443	57/18862	0.0107481	0.057911	0.0426035	RBFOX3/CELF5/CELF4/RBFOX1/CELF3	5
							BP	GO:0032757	positive regulation of interleukin-8 production	5/443	57/18862	0.0107481	0.057911	0.0426035	CD58/CD74/TLR2/SERPINE1/CD14	5
							BP	GO:0007200	phospholipase C-activating G protein-coupled receptor signaling pathway	7/443	103/18862	0.0108008	0.0579673	0.0426449	FPR1/CHGA/GPR17/C3AR1/C5AR1/CHRM1/FPR3	7
							BP	GO:0002029	desensitization of G protein-coupled receptor signaling pathway	3/443	20/18862	0.0108986	0.0579673	0.0426449	APLN/NECAB2/ADM	3
							BP	GO:0022401	negative adaptation of signaling pathway	3/443	20/18862	0.0108986	0.0579673	0.0426449	APLN/NECAB2/ADM	3
							BP	GO:0035089	establishment of apical/basal cell polarity	3/443	20/18862	0.0108986	0.0579673	0.0426449	FOXJ1/CAMSAP3/MSN	3
							BP	GO:0043901	negative regulation of multi-organism process	3/443	20/18862	0.0108986	0.0579673	0.0426449	LTF/BST2/CARD16	3
							BP	GO:0044342	type B pancreatic cell proliferation	3/443	20/18862	0.0108986	0.0579673	0.0426449	PTPRN/IGFBP5/IGFBP3	3
							BP	GO:0051412	response to corticosterone	3/443	20/18862	0.0108986	0.0579673	0.0426449	FOS/MAOB/NEFL	3
							BP	GO:0051767	nitric-oxide synthase biosynthetic process	3/443	20/18862	0.0108986	0.0579673	0.0426449	CCL2/NAMPT/TLR2	3
							BP	GO:0051769	regulation of nitric-oxide synthase biosynthetic process	3/443	20/18862	0.0108986	0.0579673	0.0426449	CCL2/NAMPT/TLR2	3
							BP	GO:0090026	positive regulation of monocyte chemotaxis	3/443	20/18862	0.0108986	0.0579673	0.0426449	CCL5/CXCL10/SERPINE1	3
							BP	GO:0071331	cellular response to hexose stimulus	8/443	129/18862	0.0112351	0.0596802	0.0439051	ICAM1/PTPRN/LGALS1/UCP2/HLA-DRB1/VSNL1/KCNJ11/BRSK2	8
							BP	GO:2000117	negative regulation of cysteine-type endopeptidase activity	6/443	80/18862	0.0113095	0.0599982	0.044139	LTF/PLAUR/VEGFA/CD44/CARD16/MMP9	6
							BP	GO:0055074	calcium ion homeostasis	19/443	454/18862	0.0113481	0.0601262	0.0442331	S1PR3/FPR1/CCL5/SLC8A2/CXCL10/GNG3/JPH3/JPH4/GPR17/C3AR1/GRIK2/C5AR1/SAA1/GRIN1/CXCR4/FPR3/ADM/CAV1/PRKCB	19
							BP	GO:1901653	cellular response to peptide	17/443	391/18862	0.0114276	0.0604697	0.0444859	CAMK2A/ATP1A3/ICAM1/CASP4/UCP2/ENHO/PRKAR1B/TREM2/VCAM1/GDF15/CAV1/RARRES2/ATP6V1G2/SOCS3/VIM/PRKCB/FCGR2B	17
							BP	GO:0071326	cellular response to monosaccharide stimulus	8/443	130/18862	0.0117346	0.0620152	0.0456228	ICAM1/PTPRN/LGALS1/UCP2/HLA-DRB1/VSNL1/KCNJ11/BRSK2	8
							BP	GO:0045429	positive regulation of nitric oxide biosynthetic process	4/443	38/18862	0.0117946	0.0621735	0.0457393	ICAM1/PTX3/ITGB2/CLU	4
							BP	GO:0071276	cellular response to cadmium ion	4/443	38/18862	0.0117946	0.0621735	0.0457393	HMOX1/FOS/CYBB/MMP9	4
							BP	GO:0043242	negative regulation of protein-containing complex disassembly	6/443	81/18862	0.0119795	0.0630679	0.0463973	SLN/SPTBN2/CAMSAP3/CAPG/SCIN/STMN2	6
							BP	GO:0009749	response to glucose	10/443	185/18862	0.0122784	0.0645591	0.0474943	EGR1/ICAM1/PTPRN/LGALS1/UCP2/HLA-DRB1/COL6A2/VSNL1/KCNJ11/BRSK2	10
							BP	GO:0150063	visual system development	16/443	363/18862	0.012328	0.064641	0.0475546	SOX8/TGFB2/VEGFA/RDH10/SLC17A7/HES5/SMOC1/COL5A1/CELF4/COL5A2/C1QA/C3/HPCA/EFEMP1/VIM/COL4A1	16
							BP	GO:0045428	regulation of nitric oxide biosynthetic process	5/443	59/18862	0.0123734	0.064641	0.0475546	ICAM1/PTX3/ITGB2/CLU/CAV1	5
							BP	GO:0098930	axonal transport	5/443	59/18862	0.0123734	0.064641	0.0475546	HSPB1/AP3B2/KIF5A/NEFL/CALY	5
							BP	GO:1902041	regulation of extrinsic apoptotic signaling pathway via death domain receptors	5/443	59/18862	0.0123734	0.064641	0.0475546	HMOX1/ICAM1/FAIM2/LGALS3/SERPINE1	5
							BP	GO:1903779	regulation of cardiac conduction	5/443	59/18862	0.0123734	0.064641	0.0475546	NPPA/ATP1A3/SLC8A2/FXYD7/KCNJ11	5
							BP	GO:0032675	regulation of interleukin-6 production	9/443	158/18862	0.0124788	0.064641	0.0475546	LILRB4/CD74/FOXJ1/TYROBP/TREM2/CYBA/TLR2/HLA-B/C1QTNF4	9
							BP	GO:0008090	retrograde axonal transport	3/443	21/18862	0.0124971	0.064641	0.0475546	KIF5A/NEFL/CALY	3
							BP	GO:0022010	central nervous system myelination	3/443	21/18862	0.0124971	0.064641	0.0475546	HES5/CLU/TLR2	3
							BP	GO:0023058	adaptation of signaling pathway	3/443	21/18862	0.0124971	0.064641	0.0475546	APLN/NECAB2/ADM	3
							BP	GO:0032291	axon ensheathment in central nervous system	3/443	21/18862	0.0124971	0.064641	0.0475546	HES5/CLU/TLR2	3
							BP	GO:0061042	vascular wound healing	3/443	21/18862	0.0124971	0.064641	0.0475546	VEGFA/CXCR4/SERPINE1	3
							BP	GO:0072170	metanephric tubule development	3/443	21/18862	0.0124971	0.064641	0.0475546	SOX8/HES5/WWTR1	3
							BP	GO:0098698	postsynaptic specialization assembly	3/443	21/18862	0.0124971	0.064641	0.0475546	NRXN1/CBLN1/SHANK1	3
							BP	GO:0001656	metanephros development	6/443	82/18862	0.0126771	0.0654904	0.0481794	EGR1/SOX8/RDH10/HES5/FOXJ1/WWTR1	6
							BP	GO:0071496	cellular response to external stimulus	14/443	303/18862	0.0127778	0.0659282	0.0485016	HMOX1/ICAM1/COL1A1/CASP1/FOS/CD68/UCP2/GADD45A/PDE2A/TNC/POSTN/TNFRSF1A/VCAM1/BRSK2	14
							BP	GO:1901381	positive regulation of potassium ion transmembrane transport	4/443	39/18862	0.0129045	0.066334	0.0488001	NPPA/TREM2/KCNIP2/KCNC2	4
							BP	GO:1903539	protein localization to postsynaptic membrane	4/443	39/18862	0.0129045	0.066334	0.0488001	SNAP25/CACNG3/STX1B/CPLX1	4
							BP	GO:1904407	positive regulation of nitric oxide metabolic process	4/443	39/18862	0.0129045	0.066334	0.0488001	ICAM1/PTX3/ITGB2/CLU	4
							BP	GO:0051100	negative regulation of binding	9/443	159/18862	0.0129629	0.0665514	0.04896	HMOX1/SLN/ENHO/TMSB4X/CTSZ/SLPI/B2M/CARD16/CAV1	9
							BP	GO:0007613	memory	7/443	107/18862	0.0131355	0.0671873	0.0494278	SHISA7/CHRNB2/SLC8A2/CCK/JPH3/ITGA5/SHANK1	7
							BP	GO:0021987	cerebral cortex development	7/443	107/18862	0.0131355	0.0671873	0.0494278	CNTNAP2/BCL2A1/CDK5R1/COL3A1/GNG12/CDK5R2/NEFL	7
							BP	GO:0032649	regulation of interferon-gamma production	7/443	107/18862	0.0131355	0.0671873	0.0494278	HLA-DPA1/LILRB4/HLA-DPB1/SLC11A1/HLA-DRB1/LAPTM5/CD14	7
							BP	GO:0032722	positive regulation of chemokine production	5/443	60/18862	0.0132452	0.0674984	0.0496567	EGR1/HMOX1/CD74/POSTN/TLR2	5
							BP	GO:0034113	heterotypic cell-cell adhesion	5/443	60/18862	0.0132452	0.0674984	0.0496567	CD58/ITGA5/CD44/ITGB2/VCAM1	5
							BP	GO:0046888	negative regulation of hormone secretion	5/443	60/18862	0.0132452	0.0674984	0.0496567	CHGA/UCP2/ENHO/VSNL1/KCNJ11	5
							BP	GO:0050768	negative regulation of neurogenesis	8/443	133/18862	0.0133313	0.0678537	0.049918	TNR/HES5/LINGO1/SPP1/CDK5R1/RTN4R/B2M/DLL3	8
							CC	GO:0062023	collagen-containing extracellular matrix	63/457	423/19520	1.76748e-32	7.1583e-30	4.24195e-30	NPPA/LAMC1/HSPG2/TGFB2/TNR/SERPING1/ITGB4/ICAM1/L1CAM/LOXL2/BGN/PCOLCE/COL1A1/AEBP1/S100A6/SRPX2/F13A1/IGFBP7/C1QB/SMOC1/ANXA5/COL5A1/LGALS1/ANXA2/SERPINH1/EMILIN1/COL6A3/CTSZ/TGFBI/SERPINA1/S100A8/TNC/COL5A2/C1QA/COL4A2/TIMP1/SERPINA3/FMOD/POSTN/C1QC/COL3A1/COL1A2/SLPI/CLU/COL6A2/MGP/LGALS3/LUM/S100A10/CTSC/CBLN1/ANXA1/EFEMP1/GDF15/RARRES2/SERPINE1/S100A9/CTSS/MMP9/PLSCR1/S100A4/COL4A1/FN1	63
							CC	GO:0098793	presynapse	48/457	487/19520	3.27032e-17	6.62241e-15	3.92439e-15	SYT7/KCNIP3/SNAP25/SLC1A6/SPTBN2/SYNPR/STXBP1/ATCAY/SNCG/SLC8A2/SV2B/SLC17A7/RPH3A/CCK/PTPRN/STX1B/RAB3A/SLC6A17/SLC1A2/NRXN1/PACSIN1/CDK5R1/PDE2A/SH3GL2/CPLX1/CPLX2/SNCB/GRIK2/SYN2/SNAP91/UNC13A/SYN1/SH3GL3/HRH3/GRIN1/CHRM1/RAB3C/SYT4/SYT5/PRKCG/SYP/SYNGR3/KCNC2/GABRA5/SYT1/SVOP/NEFL/PRKCB	48
							CC	GO:0097060	synaptic membrane	40/457	368/19520	5.94084e-16	8.02013e-14	4.75267e-14	HIP1R/SYT7/SHISA7/SNAP25/SLC1A6/KCNJ4/STXBP1/CHRNB2/GABRA3/SRPX2/RPH3A/CACNG3/NRGN/GRIA4/SLC16A3/STX1B/GABRD/PDLIM4/SLC1A2/NRXN1/PDE2A/GABRA1/FAIM2/GRIK2/SNAP91/UNC13A/GRIA2/GRIN1/CHRM1/GABRB3/GABRG2/CBLN1/ANXA1/SHANK1/PRKCG/SYP/DDN/KCNC2/GABRA5/SYT1	40
							CC	GO:0043025	neuronal cell body	44/457	474/19520	6.56214e-15	6.64416e-13	3.93728e-13	HIP1R/NPPA/MAST1/OLFM1/ATP1A3/TGFB2/SPTBN2/SNCG/L1CAM/SLC8A2/CCK/PTPRN/NRGN/GRIA4/PVALB/CNTNAP2/CPNE5/NRXN1/CDK5R1/SST/SH3GL2/CPLX1/CPLX2/SNCB/PCSK2/RTN4R/GRIK2/CYBB/GRIA2/EEF1A2/UNC5A/HPCA/SYT4/STMN2/MAPK8IP2/NRSN1/SYT5/DDN/KCNC2/KIF5A/CPNE6/GABRA5/KCNJ11/SLC12A5	44
							CC	GO:0030658	transport vesicle membrane	29/457	206/19520	8.57238e-15	6.94363e-13	4.11474e-13	HLA-DPA1/SYT7/HLA-DRA/HLA-DQA1/SYNPR/SV2B/SLC17A7/RPH3A/PTPRN/NRGN/RAB3A/SLC6A17/HLA-DPB1/CD74/SH3GL2/HLA-DRB1/SYN2/UNC13A/SYN1/B2M/RAB3C/SYT4/SCG3/SYT5/SYP/SYNGR3/SYT1/SVOP/HLA-B	29
							CC	GO:0030133	transport vesicle	40/457	402/19520	1.19448e-14	8.06277e-13	4.77794e-13	HLA-DPA1/SYT7/SNAP25/HLA-DRA/HLA-DQA1/SYNPR/BGN/CHGA/SV2B/SLC17A7/RPH3A/PTPRN/NRGN/STX1B/RAB3A/SLC6A17/HLA-DPB1/CD74/SYT13/SH3GL2/PCSK2/HLA-DRB1/SYN2/SNAP91/UNC13A/SYN1/B2M/GRIN1/NPTX1/LAPTM5/RAB3C/SYT4/SCG3/NRSN1/SYT5/SYP/SYNGR3/SYT1/SVOP/HLA-B	40
							CC	GO:0034774	secretory granule lumen	35/457	322/19520	4.23365e-14	2.44947e-12	1.45154e-12	LTF/FABP5/TGFB2/SERPING1/VEGFA/ACTN1/F13A1/PTX3/ANXA2/PYGL/TMSB4X/CTSZ/SERPINA1/S100A8/TIMP1/SERPINA3/C3/FTL/HSPA6/SLPI/CLU/B2M/NPC2/LYZ/RNASE2/CTSC/SCG3/CHI3L1/S100A11/RARRES2/SERPINE1/S100A9/ALDOC/FN1/SRGN	35
							CC	GO:0072562	blood microparticle	24/457	146/19520	5.56901e-14	2.75996e-12	1.63553e-12	IGHG3/IGLC1/IGKC/SERPING1/CLIC1/IGLC2/C1S/F13A1/C1QB/IGHA1/CP/IGLC3/SERPINA3/C3/C1QC/HSPA6/CLU/IGHG2/MSN/HSPA7/C1RL/C1R/FN1/IGHG1	24
							CC	GO:0060205	cytoplasmic vesicle lumen	35/457	326/19520	6.13324e-14	2.75996e-12	1.63553e-12	LTF/FABP5/TGFB2/SERPING1/VEGFA/ACTN1/F13A1/PTX3/ANXA2/PYGL/TMSB4X/CTSZ/SERPINA1/S100A8/TIMP1/SERPINA3/C3/FTL/HSPA6/SLPI/CLU/B2M/NPC2/LYZ/RNASE2/CTSC/SCG3/CHI3L1/S100A11/RARRES2/SERPINE1/S100A9/ALDOC/FN1/SRGN	35
							CC	GO:0031983	vesicle lumen	35/457	328/19520	7.36569e-14	2.9831e-12	1.76776e-12	LTF/FABP5/TGFB2/SERPING1/VEGFA/ACTN1/F13A1/PTX3/ANXA2/PYGL/TMSB4X/CTSZ/SERPINA1/S100A8/TIMP1/SERPINA3/C3/FTL/HSPA6/SLPI/CLU/B2M/NPC2/LYZ/RNASE2/CTSC/SCG3/CHI3L1/S100A11/RARRES2/SERPINE1/S100A9/ALDOC/FN1/SRGN	35
							CC	GO:0030666	endocytic vesicle membrane	24/457	163/19520	6.76012e-13	2.48895e-11	1.47494e-11	HLA-DPA1/SYT7/CAMK2A/VAMP8/HLA-DRA/HLA-DQA1/CACNG3/GRIA4/CD163/HLA-DPB1/CD74/SLC11A1/SH3GL2/CYBA/RAB32/HLA-DRB1/CYBB/GRIA2/B2M/MSR1/RAC2/TLR2/CAV1/HLA-B	24
							CC	GO:0030667	secretory granule membrane	32/457	305/19520	1.41984e-12	4.79198e-11	2.83969e-11	FCER1G/FPR1/PLAUR/VAMP8/SNAP25/CD58/FABP5/CD53/CD68/RAB3A/PLAU/TYROBP/SLC11A1/LAIR1/CYBA/C3AR1/CD93/CYBB/CD44/C5AR1/ITGB2/BST2/LGALS3/SYT4/SCG3/TLR2/FCGR2A/CAV1/SYT5/CD14/SYT1/HLA-B	32
							CC	GO:0005788	endoplasmic reticulum lumen	32/457	306/19520	1.5519e-12	4.83476e-11	2.86504e-11	LAMC1/PLAUR/COL1A1/IGFBP7/COL5A1/LGALS1/SERPINH1/COL6A3/CP/SPP1/FSTL1/CTSZ/SERPINA1/TNC/IGFBP5/COL5A2/COL4A2/TIMP1/C3/COL3A1/GPX8/COL1A2/CLU/B2M/PRSS23/COL6A2/CTSC/SCG3/CHGB/IGFBP3/COL4A1/FN1	32
							CC	GO:0044306	neuron projection terminus	21/457	130/19520	3.03181e-12	8.77058e-11	5.19738e-11	KCNIP3/ATCAY/SNCG/SLC8A2/CCK/PTPRN/RAB3A/PACSIN1/CPLX1/CPLX2/SNCB/GRIK2/UNC13A/GRIN1/CHRM1/SYT4/PRKCG/SYP/KCNC2/SYT1/PRKCB	21
							CC	GO:0042611	MHC protein complex	11/457	25/19520	3.40998e-12	9.20694e-11	5.45597e-11	HLA-DPA1/HLA-DRA/HLA-DOA/HLA-DQA1/HLA-DPB1/CD74/HLA-DMA/HLA-DRB1/B2M/HLA-DMB/HLA-B	11
							CC	GO:0150034	distal axon	30/457	287/19520	7.97287e-12	2.01813e-10	1.19593e-10	OLFM1/KCNIP3/SNAP25/ATCAY/SNCG/L1CAM/SLC8A2/CCK/PTPRN/STMN4/RAB3A/PACSIN1/CDK5R1/CPLX1/CPLX2/SNCB/RTN4R/GRIK2/UNC13A/GRIN1/CHRM1/STMN2/NRSN1/PRKCG/SYP/KCNC2/CDK5R2/NEFL/BRSK2/PRKCB	30
							CC	GO:0042613	MHC class II protein complex	9/457	16/19520	1.93321e-11	4.60559e-10	2.72924e-10	HLA-DPA1/HLA-DRA/HLA-DOA/HLA-DQA1/HLA-DPB1/CD74/HLA-DMA/HLA-DRB1/HLA-DMB	9
							CC	GO:0030672	synaptic vesicle membrane	18/457	103/19520	2.82074e-11	6.01263e-10	3.56304e-10	SYT7/SYNPR/SV2B/SLC17A7/RPH3A/RAB3A/SLC6A17/SH3GL2/SYN2/UNC13A/SYN1/RAB3C/SYT4/SYT5/SYP/SYNGR3/SYT1/SVOP	18
							CC	GO:0099501	exocytic vesicle membrane	18/457	103/19520	2.82074e-11	6.01263e-10	3.56304e-10	SYT7/SYNPR/SV2B/SLC17A7/RPH3A/RAB3A/SLC6A17/SH3GL2/SYN2/UNC13A/SYN1/RAB3C/SYT4/SYT5/SYP/SYNGR3/SYT1/SVOP	18
							CC	GO:0070820	tertiary granule	22/457	164/19520	4.11612e-11	8.33513e-10	4.93934e-10	LTF/FCER1G/FPR1/VAMP8/SNAP25/CD58/CD53/PTX3/PLAU/SLC11A1/LAIR1/CYBA/CD93/CYBB/ITGB2/B2M/TNFAIP6/LGALS3/LYZ/CTSS/MMP9/ALDOC	22
							CC	GO:0030139	endocytic vesicle	30/457	307/19520	4.34528e-11	8.38018e-10	4.96603e-10	HLA-DPA1/SYT7/LTF/CAMK2A/VAMP8/HLA-DRA/HLA-DQA1/STXBP1/CACNG3/GRIA4/CD163/HLA-DPB1/CD74/SLC11A1/SH3GL2/CYBA/RAB32/HLA-DRB1/CYBB/GRIA2/SAA1/B2M/MSR1/RAC2/TLR2/CAV1/CPNE6/VIM/CTSS/HLA-B	30
							CC	GO:0043679	axon terminus	18/457	114/19520	1.6243e-10	2.99018e-09	1.77196e-09	KCNIP3/SNCG/SLC8A2/CCK/PTPRN/RAB3A/PACSIN1/CPLX1/CPLX2/SNCB/GRIK2/UNC13A/GRIN1/CHRM1/PRKCG/SYP/KCNC2/PRKCB	18
							CC	GO:0060076	excitatory synapse	12/457	46/19520	4.44348e-10	7.82438e-09	4.63667e-09	SHISA7/SPTBN2/SLC17A7/SRPX2/CACNG3/SLC16A3/GRIA2/GRIN1/CBLN1/SHANK1/SYP/SYT1	12
							CC	GO:0098984	neuron to neuron synapse	30/457	342/19520	6.08016e-10	1.02603e-08	6.08016e-09	HIP1R/CABP1/SYT7/SHISA7/CAMK2A/PSD/FABP5/ATP1A3/SLC8A2/IQSEC3/CACNG3/NRGN/SLC16A3/GNG3/CDK5R1/PRKAR1B/SH3GL2/DLGAP1/GRIK2/SYN2/DLGAP3/SYN1/SH3GL3/GRIA2/GRIN1/CHRM1/SHANK1/MAPK8IP2/PRKCG/SYT1	30
							CC	GO:0098978	glutamatergic synapse	28/457	308/19520	1.02926e-09	1.6674e-08	9.88088e-09	SHISA7/SNAP25/SLC1A6/SPTBN2/TNR/STXBP1/ACTN1/CACNG3/NRGN/SLC6A17/PRKAR1B/SH3GL2/CPLX1/CPLX2/CAMKV/NPTXR/DLGAP1/GRIK2/SYN2/DLGAP3/SH3GL3/NPTX1/CHRM1/HPCA/CBLN1/SYT1/CALY/SRGN	28
							CC	GO:0070382	exocytic vesicle	23/457	215/19520	1.45461e-09	2.21092e-08	1.31018e-08	SYT7/SNAP25/SYNPR/SV2B/SLC17A7/RPH3A/STX1B/RAB3A/SLC6A17/SYT13/SH3GL2/SYN2/SNAP91/UNC13A/SYN1/GRIN1/RAB3C/SYT4/SYT5/SYP/SYNGR3/SYT1/SVOP	23
							CC	GO:0008021	synaptic vesicle	22/457	197/19520	1.47395e-09	2.21092e-08	1.31018e-08	SYT7/SNAP25/SYNPR/SV2B/SLC17A7/RPH3A/STX1B/RAB3A/SLC6A17/SH3GL2/SYN2/SNAP91/UNC13A/SYN1/GRIN1/RAB3C/SYT4/SYT5/SYP/SYNGR3/SYT1/SVOP	22
							CC	GO:0005581	collagen trimer	15/457	87/19520	1.55922e-09	2.25531e-08	1.33648e-08	COL1A1/C1QB/COL5A1/EMILIN1/COL6A3/COL5A2/C1QA/COL4A2/C1QC/COL3A1/COL1A2/COL6A2/LUM/MSR1/COL4A1	15
							CC	GO:0031093	platelet alpha granule lumen	13/457	67/19520	4.3042e-09	6.01104e-08	3.56209e-08	TGFB2/SERPING1/VEGFA/ACTN1/F13A1/TMSB4X/SERPINA1/TIMP1/SERPINA3/CLU/SERPINE1/FN1/SRGN	13
							CC	GO:0099572	postsynaptic specialization	28/457	333/19520	5.88368e-09	7.94297e-08	4.70694e-08	HIP1R/CABP1/SHISA7/CAMK2A/PSD/FABP5/SLC8A2/GABRA3/IQSEC3/CACNG3/NRGN/SLC16A3/GNG3/CDK5R1/DLGAP1/GRIK2/SYN2/DLGAP3/SYN1/SH3GL3/GRIA2/GRIN1/CHRM1/SHANK1/MAPK8IP2/PRKCG/GABRA5/SRGN	28
							CC	GO:0098644	complex of collagen trimers	8/457	21/19520	1.32244e-08	1.7277e-07	1.02382e-07	COL1A1/COL5A1/COL5A2/COL4A2/COL3A1/COL1A2/LUM/COL4A1	8
							CC	GO:0043204	perikaryon	18/457	151/19520	1.65765e-08	2.09797e-07	1.24324e-07	NPPA/OLFM1/SLC8A2/CCK/PTPRN/CNTNAP2/CPNE5/CDK5R1/CPLX1/CPLX2/PCSK2/RTN4R/GRIK2/HPCA/DDN/KCNC2/KIF5A/CPNE6	18
							CC	GO:0045211	postsynaptic membrane	24/457	265/19520	1.76377e-08	2.16463e-07	1.28275e-07	SHISA7/KCNJ4/CHRNB2/GABRA3/RPH3A/CACNG3/NRGN/GRIA4/SLC16A3/GABRD/PDLIM4/GABRA1/FAIM2/GRIK2/GRIA2/GRIN1/CHRM1/GABRB3/GABRG2/CBLN1/SHANK1/DDN/KCNC2/GABRA5	24
							CC	GO:0031091	platelet alpha granule	14/457	91/19520	2.51483e-08	2.9956e-07	1.77517e-07	TGFB2/SERPING1/VEGFA/STXBP1/ACTN1/F13A1/TMSB4X/SERPINA1/TIMP1/SERPINA3/CLU/SERPINE1/FN1/SRGN	14
							CC	GO:0009897	external side of plasma membrane	30/457	402/19520	2.59841e-08	3.00673e-07	1.78176e-07	FCER1G/IGHG3/IGLC1/IGKC/IGLC2/ICAM1/CHRNB2/CXCL10/CD163/IGHA1/CD74/FCGR3A/IGLC3/RTN4R/ITGA5/HLA-DRB1/OSMR/GRIA2/ITGB2/B2M/IL13RA2/IGHG2/MSR1/CXCR4/ANXA1/VCAM1/CD248/CD14/FCGR2B/IGHG1	30
							CC	GO:0042581	specific granule	18/457	160/19520	4.11958e-08	4.63453e-07	2.74639e-07	LTF/PLAUR/VAMP8/SNAP25/CD53/PTX3/PLAU/CTSZ/LAIR1/CYBA/C3AR1/CD93/CYBB/SLPI/ITGB2/B2M/LYZ/CHI3L1	18
							CC	GO:0098685	Schaffer collateral - CA1 synapse	12/457	67/19520	4.38798e-08	4.80306e-07	2.84626e-07	TNR/CACNG3/PRKAR1B/SH3GL2/CPLX1/SYN2/SYN1/CHRM1/INA/SYP/NEFL/SRGN	12
							CC	GO:0032589	neuron projection membrane	11/457	59/19520	1.04463e-07	1.0987e-06	6.51083e-07	SHISA7/GABRA3/CNTNAP2/GABRA1/GABRG2/UNC5A/HPCA/DDN/KCNC2/GABRA5/KCNJ11	11
							CC	GO:0014069	postsynaptic density	25/457	313/19520	1.05801e-07	1.0987e-06	6.51083e-07	HIP1R/CABP1/SHISA7/CAMK2A/PSD/FABP5/SLC8A2/IQSEC3/CACNG3/NRGN/SLC16A3/GNG3/CDK5R1/DLGAP1/GRIK2/SYN2/DLGAP3/SYN1/SH3GL3/GRIA2/GRIN1/CHRM1/SHANK1/MAPK8IP2/PRKCG	25
							CC	GO:0005583	fibrillar collagen trimer	6/457	12/19520	1.30684e-07	1.29091e-06	7.64981e-07	COL1A1/COL5A1/COL5A2/COL3A1/COL1A2/LUM	6
							CC	GO:0098643	banded collagen fibril	6/457	12/19520	1.30684e-07	1.29091e-06	7.64981e-07	COL1A1/COL5A1/COL5A2/COL3A1/COL1A2/LUM	6
							CC	GO:0005775	vacuolar lumen	18/457	173/19520	1.37349e-07	1.30499e-06	7.73329e-07	HSPG2/FABP5/BGN/CD74/ANXA2/NEU4/SERPINA3/C3/FTL/FMOD/IFI30/NPC2/LUM/LYZ/RNASE2/CTSC/CTSS/NSG2	18
							CC	GO:0042734	presynaptic membrane	16/457	137/19520	1.38555e-07	1.30499e-06	7.73329e-07	SYT7/SNAP25/SLC1A6/STXBP1/STX1B/SLC1A2/NRXN1/PDE2A/GRIK2/SNAP91/UNC13A/CHRM1/SYP/KCNC2/GABRA5/SYT1	16
							CC	GO:0032279	asymmetric synapse	25/457	318/19520	1.43415e-07	1.32007e-06	7.82266e-07	HIP1R/CABP1/SHISA7/CAMK2A/PSD/FABP5/SLC8A2/IQSEC3/CACNG3/NRGN/SLC16A3/GNG3/CDK5R1/DLGAP1/GRIK2/SYN2/DLGAP3/SYN1/SH3GL3/GRIA2/GRIN1/CHRM1/SHANK1/MAPK8IP2/PRKCG	25
							CC	GO:1902495	transmembrane transporter complex	25/457	323/19520	1.93107e-07	1.73288e-06	1.02689e-06	SHISA7/KCNIP3/SNAP25/ATP1A3/CLIC1/KCNJ4/CHRNB2/ABCC8/GABRA3/CACNG3/GRIA4/GABRD/CNTNAP2/GABRA1/GRIK2/GRIA2/GRIN1/KCNIP2/GABRB3/GABRG2/SHANK1/KCNC2/GABRA5/SCN3B/KCNJ11	25
							CC	GO:0034702	ion channel complex	24/457	301/19520	1.96821e-07	1.73288e-06	1.02689e-06	SHISA7/KCNIP3/SNAP25/CLIC1/KCNJ4/CHRNB2/ABCC8/GABRA3/CACNG3/GRIA4/GABRD/CNTNAP2/GABRA1/GRIK2/GRIA2/GRIN1/KCNIP2/GABRB3/GABRG2/SHANK1/KCNC2/GABRA5/SCN3B/KCNJ11	24
							CC	GO:0005604	basement membrane	13/457	94/19520	2.87865e-07	2.48054e-06	1.46995e-06	LAMC1/HSPG2/ITGB4/LOXL2/SMOC1/COL5A1/ANXA2/TGFBI/TNC/COL4A2/TIMP1/COL4A1/FN1	13
							CC	GO:1990351	transporter complex	25/457	338/19520	4.53837e-07	3.82925e-06	2.26919e-06	SHISA7/KCNIP3/SNAP25/ATP1A3/CLIC1/KCNJ4/CHRNB2/ABCC8/GABRA3/CACNG3/GRIA4/GABRD/CNTNAP2/GABRA1/GRIK2/GRIA2/GRIN1/KCNIP2/GABRB3/GABRG2/SHANK1/KCNC2/GABRA5/SCN3B/KCNJ11	25
							CC	GO:0031252	cell leading edge	28/457	411/19520	4.96442e-07	4.10324e-06	2.43155e-06	HIP1R/SHISA7/PSD/ITGB4/GABRA3/S100A6/ACTN1/PDLIM4/CNTNAP2/PACSIN1/GABRA1/ITGA5/ACTA2/CD44/CAPG/GABRG2/CXCR4/UNC5A/HPCA/RAC2/STMN2/S100A11/DDN/KCNC2/GABRA5/VIM/KCNJ11/PDPN	28
							CC	GO:0030135	coated vesicle	23/457	295/19520	5.25606e-07	4.25741e-06	2.52291e-06	HIP1R/HLA-DPA1/VAMP8/HLA-DRA/HLA-DQA1/SLC17A7/NRGN/RAB3A/HLA-DPB1/CD74/CTSZ/PACSIN1/SERPINA1/SH3GL2/HLA-DRB1/SNAP91/B2M/CTSC/TNK2/AP3B2/CPNE6/SYT1/HLA-B	23
							CC	GO:0030665	clathrin-coated vesicle membrane	14/457	117/19520	6.22132e-07	4.94046e-06	2.92768e-06	HIP1R/HLA-DPA1/VAMP8/HLA-DRA/HLA-DQA1/SLC17A7/NRGN/RAB3A/HLA-DPB1/CD74/SH3GL2/HLA-DRB1/AP3B2/SYT1	14
							CC	GO:0098563	intrinsic component of synaptic vesicle membrane	9/457	44/19520	6.69037e-07	5.21077e-06	3.08786e-06	SYNPR/SLC17A7/RAB3A/SLC6A17/SYN1/RAB3C/SYT4/SYP/SYT1	9
							CC	GO:0031256	leading edge membrane	17/457	173/19520	6.91062e-07	5.28076e-06	3.12934e-06	HIP1R/SHISA7/PSD/GABRA3/CNTNAP2/PACSIN1/GABRA1/ITGA5/CD44/GABRG2/UNC5A/HPCA/DDN/KCNC2/GABRA5/KCNJ11/PDPN	17
							CC	GO:0070821	tertiary granule membrane	11/457	73/19520	9.89281e-07	7.41961e-06	4.39681e-06	FCER1G/VAMP8/SNAP25/CD53/PLAU/SLC11A1/LAIR1/CYBA/CD93/CYBB/ITGB2	11
							CC	GO:0045121	membrane raft	23/457	323/19520	2.50167e-06	1.80924e-05	1.07214e-05	HMOX1/TNR/ICAM1/CHRNB2/PLVAP/ANXA2/SERPINH1/MAL2/SLC1A2/FAIM2/TREM2/RTN4R/ITGB2/MS4A4A/BST2/TNFRSF1A/S100A10/UNC5A/TLR2/CAV1/CD14/PLSCR1/PDPN	23
							CC	GO:0098857	membrane microdomain	23/457	323/19520	2.50167e-06	1.80924e-05	1.07214e-05	HMOX1/TNR/ICAM1/CHRNB2/PLVAP/ANXA2/SERPINH1/MAL2/SLC1A2/FAIM2/TREM2/RTN4R/ITGB2/MS4A4A/BST2/TNFRSF1A/S100A10/UNC5A/TLR2/CAV1/CD14/PLSCR1/PDPN	23
							CC	GO:0030136	clathrin-coated vesicle	17/457	192/19520	2.9384e-06	2.05386e-05	1.2171e-05	HIP1R/HLA-DPA1/VAMP8/HLA-DRA/HLA-DQA1/SLC17A7/NRGN/RAB3A/HLA-DPB1/CD74/SH3GL2/HLA-DRB1/SNAP91/TNK2/AP3B2/CPNE6/SYT1	17
							CC	GO:0043195	terminal bouton	9/457	52/19520	2.94134e-06	2.05386e-05	1.2171e-05	CCK/RAB3A/CPLX1/CPLX2/GRIK2/UNC13A/GRIN1/SYP/KCNC2	9
							CC	GO:1902711	GABA-A receptor complex	6/457	19/19520	3.33747e-06	2.29097e-05	1.35761e-05	GABRA3/GABRD/GABRA1/GABRB3/GABRG2/GABRA5	6
							CC	GO:0071556	integral component of lumenal side of endoplasmic reticulum membrane	7/457	29/19520	3.67824e-06	2.44211e-05	1.44718e-05	HLA-DPA1/HLA-DRA/HLA-DQA1/HLA-DPB1/CD74/HLA-DRB1/HLA-B	7
							CC	GO:0098553	lumenal side of endoplasmic reticulum membrane	7/457	29/19520	3.67824e-06	2.44211e-05	1.44718e-05	HLA-DPA1/HLA-DRA/HLA-DQA1/HLA-DPB1/CD74/HLA-DRB1/HLA-B	7
							CC	GO:0045335	phagocytic vesicle	14/457	136/19520	3.83876e-06	2.50758e-05	1.48597e-05	SYT7/LTF/VAMP8/STXBP1/SLC11A1/CYBA/RAB32/CYBB/B2M/RAC2/TLR2/VIM/CTSS/HLA-B	14
							CC	GO:0043197	dendritic spine	16/457	177/19520	4.38929e-06	2.82169e-05	1.67211e-05	HIP1R/SHISA7/CAMK2A/PSD/SLC8A2/RPH3A/NRGN/GRIA4/PDLIM4/CDK5R1/GRIA2/GRIN1/HPCA/SHANK1/DDN/FCGR2B	16
							CC	GO:1902710	GABA receptor complex	6/457	20/19520	4.67384e-06	2.94148e-05	1.7431e-05	GABRA3/GABRD/GABRA1/GABRB3/GABRG2/GABRA5	6
							CC	GO:0044309	neuron spine	16/457	178/19520	4.72089e-06	2.94148e-05	1.7431e-05	HIP1R/SHISA7/CAMK2A/PSD/SLC8A2/RPH3A/NRGN/GRIA4/PDLIM4/CDK5R1/GRIA2/GRIN1/HPCA/SHANK1/DDN/FCGR2B	16
							CC	GO:0032590	dendrite membrane	8/457	43/19520	5.99554e-06	3.67908e-05	2.1802e-05	SHISA7/GABRA3/GABRA1/GABRG2/HPCA/DDN/KCNC2/GABRA5	8
							CC	GO:0005925	focal adhesion	26/457	416/19520	6.14835e-06	3.71654e-05	2.20239e-05	HSPG2/PLAUR/ITGB4/ICAM1/L1CAM/ACTN1/PDLIM1/MMP14/CD99/ANXA5/HSPB1/PLAU/TNC/ITGA5/CD44/ITGB2/B2M/MSN/MRC2/FLNC/ANXA1/RAC2/CAV1/VIM/ARPC1B/FBLIM1	26
							CC	GO:0030662	coated vesicle membrane	16/457	182/19520	6.28323e-06	3.74222e-05	2.21761e-05	HIP1R/HLA-DPA1/VAMP8/HLA-DRA/HLA-DQA1/SLC17A7/NRGN/RAB3A/HLA-DPB1/CD74/SH3GL2/HLA-DRB1/B2M/AP3B2/SYT1/HLA-B	16
							CC	GO:0030055	cell-substrate junction	26/457	423/19520	8.26878e-06	4.85341e-05	2.8761e-05	HSPG2/PLAUR/ITGB4/ICAM1/L1CAM/ACTN1/PDLIM1/MMP14/CD99/ANXA5/HSPB1/PLAU/TNC/ITGA5/CD44/ITGB2/B2M/MSN/MRC2/FLNC/ANXA1/RAC2/CAV1/VIM/ARPC1B/FBLIM1	26
							CC	GO:0035579	specific granule membrane	11/457	91/19520	9.01564e-06	5.21619e-05	3.09108e-05	PLAUR/VAMP8/SNAP25/CD53/PLAU/LAIR1/CYBA/C3AR1/CD93/CYBB/ITGB2	11
							CC	GO:0030670	phagocytic vesicle membrane	10/457	77/19520	1.21052e-05	6.90506e-05	4.09189e-05	SYT7/VAMP8/SLC11A1/CYBA/RAB32/CYBB/B2M/RAC2/TLR2/HLA-B	10
							CC	GO:0030134	COPII-coated ER to Golgi transport vesicle	11/457	94/19520	1.2351e-05	6.94742e-05	4.11699e-05	HLA-DPA1/HLA-DRA/HLA-DQA1/HLA-DPB1/CD74/CTSZ/SERPINA1/HLA-DRB1/B2M/CTSC/HLA-B	11
							CC	GO:0098576	lumenal side of membrane	7/457	36/19520	1.70748e-05	9.42928e-05	5.58772e-05	HLA-DPA1/HLA-DRA/HLA-DQA1/HLA-DPB1/CD74/HLA-DRB1/HLA-B	7
							CC	GO:0005766	primary lysosome	14/457	155/19520	1.74616e-05	9.42928e-05	5.58772e-05	FPR1/VAMP8/FABP5/CD68/ANXA2/SERPINA3/C3AR1/C3/FTL/BST2/NPC2/LYZ/RNASE2/CTSC	14
							CC	GO:0042582	azurophil granule	14/457	155/19520	1.74616e-05	9.42928e-05	5.58772e-05	FPR1/VAMP8/FABP5/CD68/ANXA2/SERPINA3/C3AR1/C3/FTL/BST2/NPC2/LYZ/RNASE2/CTSC	14
							CC	GO:0030669	clathrin-coated endocytic vesicle membrane	7/457	39/19520	2.96112e-05	0.000157796	9.35089e-05	HLA-DPA1/HLA-DRA/HLA-DQA1/HLA-DPB1/CD74/SH3GL2/HLA-DRB1	7
							CC	GO:0101002	ficolin-1-rich granule	15/457	185/19520	3.17946e-05	0.000167231	9.91e-05	FCER1G/FPR1/CD58/PYGL/CTSZ/SLC11A1/SERPINA1/CD93/HSPA6/ITGB2/TNFAIP6/LGALS3/CTSS/MMP9/ALDOC	15
							CC	GO:1904724	tertiary granule lumen	8/457	55/19520	3.93781e-05	0.000204463	0.000121163	LTF/PTX3/B2M/TNFAIP6/LYZ/CTSS/MMP9/ALDOC	8
							CC	GO:0045334	clathrin-coated endocytic vesicle	8/457	57/19520	5.1302e-05	0.000263004	0.000155854	HLA-DPA1/HLA-DRA/HLA-DQA1/HLA-DPB1/CD74/SH3GL2/HLA-DRB1/CPNE6	8
							CC	GO:0030285	integral component of synaptic vesicle membrane	6/457	31/19520	7.13618e-05	0.000361269	0.000214085	SYNPR/SLC17A7/SLC6A17/SYT4/SYP/SYT1	6
							CC	GO:0034703	cation channel complex	16/457	222/19520	7.29045e-05	0.000364523	0.000216013	SHISA7/KCNIP3/SNAP25/KCNJ4/ABCC8/CACNG3/GRIA4/CNTNAP2/GRIK2/GRIA2/GRIN1/KCNIP2/SHANK1/KCNC2/SCN3B/KCNJ11	16
							CC	GO:0043202	lysosomal lumen	10/457	96/19520	8.38378e-05	0.000414077	0.000245379	HSPG2/BGN/CD74/NEU4/FMOD/IFI30/NPC2/LUM/CTSS/NSG2	10
							CC	GO:0012507	ER to Golgi transport vesicle membrane	8/457	62/19520	9.47875e-05	0.000462517	0.000274084	HLA-DPA1/HLA-DRA/HLA-DQA1/HLA-DPB1/CD74/HLA-DRB1/B2M/HLA-B	8
							CC	GO:0008328	ionotropic glutamate receptor complex	7/457	48/19520	0.000118229	0.000570033	0.000337797	SHISA7/CACNG3/GRIA4/GRIK2/GRIA2/GRIN1/SHANK1	7
							CC	GO:0031253	cell projection membrane	20/457	337/19520	0.000145513	0.000693328	0.000410861	HIP1R/SHISA7/PSD/CDHR1/GABRA3/CA9/CNTNAP2/PACSIN1/GABRA1/ITGA5/CD44/MSN/GABRG2/UNC5A/HPCA/DDN/KCNC2/GABRA5/KCNJ11/PDPN	20
							CC	GO:0034707	chloride channel complex	7/457	50/19520	0.000154062	0.000717183	0.000424997	CLIC1/GABRA3/GABRD/GABRA1/GABRB3/GABRG2/GABRA5	7
							CC	GO:0098878	neurotransmitter receptor complex	7/457	50/19520	0.000154062	0.000717183	0.000424997	SHISA7/CACNG3/GRIA4/GRIK2/GRIA2/GRIN1/SHANK1	7
							CC	GO:0031594	neuromuscular junction	8/457	69/19520	0.000203248	0.000935402	0.000554312	STX1B/CDK5R1/DLGAP3/UNC13A/POSTN/SYP/SYNGR3/NEFL	8
							CC	GO:0005765	lysosomal membrane	21/457	378/19520	0.000247776	0.00111499	0.000660735	HLA-DPA1/SYT7/FPR1/VAMP8/HLA-DRA/HLA-DOA/HLA-DQA1/CD68/HLA-DPB1/CD74/ANXA2/CP/HLA-DMA/C3AR1/VASN/HLA-DRB1/BST2/HLA-DMB/LAPTM5/EEF1A2/IFITM3	21
							CC	GO:0098852	lytic vacuole membrane	21/457	378/19520	0.000247776	0.00111499	0.000660735	HLA-DPA1/SYT7/FPR1/VAMP8/HLA-DRA/HLA-DOA/HLA-DQA1/CD68/HLA-DPB1/CD74/ANXA2/CP/HLA-DMA/C3AR1/VASN/HLA-DRB1/BST2/HLA-DMB/LAPTM5/EEF1A2/IFITM3	21
							CC	GO:0035578	azurophil granule lumen	9/457	91/19520	0.000280249	0.00123691	0.000732986	FABP5/ANXA2/SERPINA3/C3/FTL/NPC2/LYZ/RNASE2/CTSC	9
							CC	GO:0005770	late endosome	17/457	275/19520	0.000280978	0.00123691	0.000732986	STEAP3/VAMP8/HLA-DRA/CD68/CD74/ANXA2/HLA-DMA/SLC11A1/PRKAR1B/HLA-DRB1/BST2/HLA-DMB/CXCR4/NMNAT2/IFITM3/CTSS/NSG2	17
							CC	GO:0044305	calyx of Held	4/457	16/19520	0.000431479	0.00183387	0.00108674	CPLX1/CPLX2/PRKCG/PRKCB	4
							CC	GO:0031045	dense core granule	5/457	28/19520	0.000433321	0.00183387	0.00108674	SYT7/CHGA/SYT4/SYT5/SYT1	5
							CC	GO:0032809	neuronal cell body membrane	5/457	28/19520	0.000433321	0.00183387	0.00108674	ATP1A3/UNC5A/HPCA/KCNC2/GABRA5	5
							CC	GO:0042571	immunoglobulin complex, circulating	8/457	77/19520	0.000434695	0.00183387	0.00108674	IGHG3/IGLC1/IGKC/IGLC2/IGHA1/IGLC3/IGHG2/IGHG1	8
							CC	GO:0034705	potassium channel complex	9/457	99/19520	0.00052525	0.00219306	0.00129959	KCNIP3/SNAP25/KCNJ4/ABCC8/CNTNAP2/GRIK2/KCNIP2/KCNC2/KCNJ11	9
							CC	GO:0101003	ficolin-1-rich granule membrane	7/457	61/19520	0.000539563	0.00222983	0.00132138	FCER1G/FPR1/CD58/SLC11A1/CD93/ITGB2/LGALS3	7
							CC	GO:0005774	vacuolar membrane	22/457	431/19520	0.000567349	0.00232097	0.00137539	HLA-DPA1/SYT7/FPR1/VAMP8/HLA-DRA/HLA-DOA/HLA-DQA1/CD68/HLA-DPB1/CD74/ANXA2/CP/HLA-DMA/C3AR1/VASN/HLA-DRB1/BST2/HLA-DMB/LAPTM5/EEF1A2/ATP6V1G2/IFITM3	22
							CC	GO:0035580	specific granule lumen	7/457	62/19520	0.000596171	0.00241449	0.00143081	LTF/PTX3/CTSZ/SLPI/B2M/LYZ/CHI3L1	7
							CC	GO:0098686	hippocampal mossy fiber to CA3 synapse	5/457	30/19520	0.0006046	0.00242439	0.00143667	SYT7/PRKAR1B/SH3GL2/GRIK2/SYT1	5
							CC	GO:0044298	cell body membrane	5/457	31/19520	0.000707146	0.00280779	0.00166387	ATP1A3/UNC5A/HPCA/KCNC2/GABRA5	5
							CC	GO:0005802	trans-Golgi network	15/457	251/19520	0.000891948	0.00350718	0.00207833	HLA-DPA1/SNAP25/HLA-DRA/HLA-DQA1/MS4A6A/RBFOX1/HLA-DPB1/CD74/TGFBI/RAB32/HLA-DRB1/POSTN/MS4A7/NMNAT2/NSG2	15
							CC	GO:0120111	neuron projection cytoplasm	8/457	86/19520	0.000913243	0.00355638	0.00210748	HIP1R/HSPB1/GRIK2/HPCA/AP3B2/KIF5A/NEFL/CALY	8
							CC	GO:0031201	SNARE complex	6/457	50/19520	0.00105867	0.00408345	0.00241982	VAMP8/SNAP25/STX1B/CPLX1/CPLX2/SYN2	6
							CC	GO:0048786	presynaptic active zone	7/457	70/19520	0.00123832	0.00473134	0.00280375	STXBP1/SLC17A7/STX1B/RAB3A/UNC13A/SYN1/SYP	7
							CC	GO:0030427	site of polarized growth	12/457	184/19520	0.00136301	0.00515906	0.00305722	OLFM1/SNAP25/ATCAY/L1CAM/STMN4/CDK5R1/RTN4R/STMN2/NRSN1/HCLS1/CDK5R2/NEFL	12
							CC	GO:0031902	late endosome membrane	10/457	140/19520	0.0017171	0.00643912	0.00381578	VAMP8/HLA-DRA/CD68/ANXA2/HLA-DMA/SLC11A1/HLA-DRB1/HLA-DMB/IFITM3/NSG2	10
							CC	GO:0019898	extrinsic component of membrane	16/457	304/19520	0.0022792	0.0084686	0.00501843	PSD/PLAUR/SNAP25/S100A6/RPH3A/GNG3/RGS1/SNAP91/SYN1/GNG12/S100A10/PLEKHA4/HPCA/TNK2/ANXA1/SOCS3	16
							CC	GO:0030673	axolemma	3/457	12/19520	0.0023959	0.00858709	0.00508865	CNTNAP2/KCNC2/KCNJ11	3
							CC	GO:0042583	chromaffin granule	3/457	12/19520	0.0023959	0.00858709	0.00508865	CHGA/CLU/SYT1	3
							CC	GO:0060198	clathrin-sculpted vesicle	3/457	12/19520	0.0023959	0.00858709	0.00508865	SLC17A7/RAB3A/SYT1	3
							CC	GO:0098688	parallel fiber to Purkinje cell synapse	3/457	12/19520	0.0023959	0.00858709	0.00508865	SPTBN2/SLC16A3/CBLN1	3
							CC	GO:0032281	AMPA glutamate receptor complex	4/457	25/19520	0.0025388	0.00901942	0.00534484	SHISA7/CACNG3/GRIA4/GRIA2	4
							CC	GO:0001772	immunological synapse	5/457	41/19520	0.00257514	0.00906897	0.0053742	HLA-DRA/ICAM1/CD53/HLA-DRB1/LGALS3	5
							CC	GO:0098992	neuronal dense core vesicle	3/457	13/19520	0.0030609	0.0105954	0.00627878	CHGA/SYT4/SYT5	3
							CC	GO:0098993	anchored component of synaptic vesicle membrane	3/457	13/19520	0.0030609	0.0105954	0.00627878	RAB3A/SYN1/RAB3C	3
							CC	GO:0031300	intrinsic component of organelle membrane	19/457	402/19520	0.00313206	0.0107499	0.00637028	HLA-DPA1/RTN1/HLA-DRA/HLA-DQA1/SYNPR/SLC17A7/RAB3A/SLC6A17/HLA-DPB1/CD74/HLA-DRB1/SYN1/B2M/RAB3C/SYT4/SYT5/SYP/SYT1/HLA-B	19
							CC	GO:0030426	growth cone	11/457	178/19520	0.00323437	0.0110077	0.0065231	OLFM1/SNAP25/ATCAY/L1CAM/STMN4/CDK5R1/RTN4R/STMN2/NRSN1/CDK5R2/NEFL	11
							CC	GO:0099091	postsynaptic specialization, intracellular component	3/457	14/19520	0.00382852	0.0129213	0.00765704	PSD/SH3GL3/SRGN	3
							CC	GO:0042383	sarcolemma	9/457	134/19520	0.00433346	0.0145045	0.00859529	BGN/SLC8A2/COL6A3/COL6A2/FLNC/ANXA1/VCAM1/CAV1/KCNJ11	9
							CC	GO:0008305	integrin complex	4/457	31/19520	0.00565499	0.0186201	0.0110341	ITGB4/EMILIN1/ITGA5/ITGB2	4
							CC	GO:0032839	dendrite cytoplasm	4/457	31/19520	0.00565499	0.0186201	0.0110341	HIP1R/GRIK2/HPCA/KIF5A	4
							CC	GO:0019897	extrinsic component of plasma membrane	10/457	169/19520	0.00659447	0.0215384	0.0127635	SNAP25/S100A6/GNG3/RGS1/SNAP91/GNG12/S100A10/PLEKHA4/TNK2/ANXA1	10
							CC	GO:0032588	trans-Golgi network membrane	7/457	95/19520	0.00694541	0.0225031	0.0133352	HLA-DPA1/HLA-DRA/HLA-DQA1/HLA-DPB1/CD74/HLA-DRB1/NSG2	7
							CC	GO:0099568	cytoplasmic region	13/457	258/19520	0.00805579	0.0258936	0.0153444	HIP1R/HSPB1/CTSZ/GRIK2/UNC13A/CAMSAP3/ITGB2/HPCA/AP3B2/KIF5A/NEFL/CALY/HAMP	13
							CC	GO:0098802	plasma membrane signaling receptor complex	15/457	318/19520	0.0083043	0.0264822	0.0156932	SHISA7/ITGB4/CHRNB2/CACNG3/GRIA4/EMILIN1/ITGA5/GRIK2/OSMR/GRIA2/ITGB2/B2M/GRIN1/SHANK1/TLR2	15
							CC	GO:1904813	ficolin-1-rich granule lumen	8/457	124/19520	0.00881732	0.0278986	0.0165325	PYGL/CTSZ/SERPINA1/HSPA6/TNFAIP6/CTSS/MMP9/ALDOC	8
							CC	GO:0031234	extrinsic component of cytoplasmic side of plasma membrane	7/457	100/19520	0.00911528	0.0286178	0.0169587	SNAP25/S100A6/GNG3/RGS1/GNG12/PLEKHA4/TNK2	7
							CC	GO:0098636	protein complex involved in cell adhesion	4/457	36/19520	0.00966051	0.0300962	0.0178348	ITGB4/EMILIN1/ITGA5/ITGB2	4
							CC	GO:0099056	integral component of presynaptic membrane	5/457	56/19520	0.00986978	0.0305135	0.018082	SYT7/SLC1A6/SLC1A2/CHRM1/GABRA5	5
							CC	GO:0099699	integral component of synaptic membrane	8/457	128/19520	0.010571	0.0324338	0.01922	SYT7/SLC1A6/GABRA3/CACNG3/SLC16A3/SLC1A2/CHRM1/GABRA5	8
							CC	GO:0016323	basolateral plasma membrane	11/457	211/19520	0.0111991	0.0339492	0.020118	KCNJ4/SLC8A2/CA9/SLC16A3/ANXA2/CD44/C5AR1/MSN/ANXA1/KCNC2/PDPN	11
							CC	GO:0009925	basal plasma membrane	12/457	240/19520	0.0112896	0.0339492	0.020118	ITGB4/KCNJ4/SLC8A2/CA9/SLC16A3/ANXA2/CD44/C5AR1/MSN/ANXA1/KCNC2/PDPN	12
							CC	GO:0035577	azurophil granule membrane	5/457	58/19520	0.0114002	0.0339492	0.020118	FPR1/VAMP8/CD68/C3AR1/BST2	5
							CC	GO:1904115	axon cytoplasm	5/457	58/19520	0.0114002	0.0339492	0.020118	HSPB1/AP3B2/KIF5A/NEFL/CALY	5
							CC	GO:0030176	integral component of endoplasmic reticulum membrane	9/457	157/19520	0.0117931	0.0348627	0.0206594	HLA-DPA1/RTN1/HLA-DRA/HLA-DQA1/HLA-DPB1/CD74/HLA-DRB1/B2M/HLA-B	9
							CC	GO:0099634	postsynaptic specialization membrane	7/457	109/19520	0.0142119	0.041499	0.024592	SHISA7/GABRA3/CACNG3/SLC16A3/GRIA2/CHRM1/GABRA5	7
							CC	GO:0031901	early endosome membrane	9/457	162/19520	0.0142429	0.041499	0.024592	VAMP8/PDLIM4/SH3GL3/B2M/GPNMB/ANXA1/CAV1/HLA-B/NSG2	9
							CC	GO:0031301	integral component of organelle membrane	16/457	371/19520	0.0145116	0.0419801	0.0248771	HLA-DPA1/RTN1/HLA-DRA/HLA-DQA1/SYNPR/SLC17A7/SLC6A17/HLA-DPB1/CD74/HLA-DRB1/B2M/SYT4/SYT5/SYP/SYT1/HLA-B	16
							CC	GO:0098562	cytoplasmic side of membrane	10/457	191/19520	0.0147867	0.0424723	0.0251688	SNAP25/S100A6/LILRB4/GNG3/RGS1/GEM/GNG12/PLEKHA4/EEF1A2/TNK2	10
							CC	GO:0005771	multivesicular body	5/457	62/19520	0.0149297	0.0425811	0.0252332	STEAP3/CD74/PRKAR1B/BST2/NSG2	5
							CC	GO:0044853	plasma membrane raft	7/457	111/19520	0.0155753	0.0441119	0.0261404	HMOX1/CHRNB2/PLVAP/TREM2/ITGB2/MS4A4A/CAV1	7
							CC	GO:0031227	intrinsic component of endoplasmic reticulum membrane	9/457	165/19520	0.0158824	0.0446694	0.0264707	HLA-DPA1/RTN1/HLA-DRA/HLA-DQA1/HLA-DPB1/CD74/HLA-DRB1/B2M/HLA-B	9
							CC	GO:0098889	intrinsic component of presynaptic membrane	5/457	64/19520	0.016941	0.046974	0.0278365	SYT7/SLC1A6/SLC1A2/CHRM1/GABRA5	5
							CC	GO:0005884	actin filament	7/457	113/19520	0.0170292	0.046974	0.0278365	ACTN1/PDLIM1/PDLIM4/GNG12/ANXA1/RAC2/HCLS1	7
							CC	GO:0009898	cytoplasmic side of plasma membrane	9/457	167/19520	0.0170498	0.046974	0.0278365	SNAP25/S100A6/LILRB4/GNG3/RGS1/GEM/GNG12/PLEKHA4/TNK2	9
							CC	GO:0099240	intrinsic component of synaptic membrane	8/457	140/19520	0.0173811	0.0475633	0.0281856	SYT7/SLC1A6/GABRA3/CACNG3/SLC16A3/SLC1A2/CHRM1/GABRA5	8
							CC	GO:0008076	voltage-gated potassium channel complex	6/457	89/19520	0.0181274	0.0492725	0.0291985	KCNIP3/SNAP25/KCNJ4/CNTNAP2/KCNIP2/KCNC2	6
							CC	GO:0045178	basal part of cell	12/457	258/19520	0.0189371	0.0511301	0.0302993	ITGB4/KCNJ4/SLC8A2/CA9/SLC16A3/ANXA2/CD44/C5AR1/MSN/ANXA1/KCNC2/PDPN	12
							CC	GO:0099060	integral component of postsynaptic specialization membrane	5/457	66/19520	0.0191244	0.051294	0.0303964	GABRA3/CACNG3/SLC16A3/CHRM1/GABRA5	5
							CC	GO:0017146	NMDA selective glutamate receptor complex	2/457	10/19520	0.0217325	0.0571538	0.0338689	GRIN1/SHANK1	2
							CC	GO:0031313	extrinsic component of endosome membrane	2/457	10/19520	0.0217325	0.0571538	0.0338689	PSD/ANXA1	2
							CC	GO:0098843	postsynaptic endocytic zone	2/457	10/19520	0.0217325	0.0571538	0.0338689	GRIA2/CALY	2
							CC	GO:0031528	microvillus membrane	3/457	26/19520	0.0222323	0.058027	0.0343864	CA9/MSN/PDPN	3
							CC	GO:0001726	ruffle	9/457	175/19520	0.0223511	0.058027	0.0343864	HIP1R/PSD/S100A6/ACTN1/PACSIN1/ITGA5/CAPG/S100A11/PDPN	9
							CC	GO:0098948	intrinsic component of postsynaptic specialization membrane	5/457	69/19520	0.0227332	0.0586429	0.0347514	GABRA3/CACNG3/SLC16A3/CHRM1/GABRA5	5
							CC	GO:0005938	cell cortex	13/457	301/19520	0.0256747	0.0657953	0.0389898	HIP1R/CABP1/SPTBN2/PVALB/CTSZ/UNC13A/PDZD4/SCIN/RAC2/CAV1/HCLS1/PRKCB/HAMP	13
							CC	GO:0044327	dendritic spine head	2/457	11/19520	0.0261556	0.0657953	0.0389898	NRGN/HPCA	2
							CC	GO:0099092	postsynaptic density, intracellular component	2/457	11/19520	0.0261556	0.0657953	0.0389898	PSD/SH3GL3	2
							CC	GO:0099523	presynaptic cytosol	2/457	11/19520	0.0261556	0.0657953	0.0389898	PRKCG/PRKCB	2
							CC	GO:0044295	axonal growth cone	3/457	28/19520	0.0270708	0.067677	0.0401049	OLFM1/L1CAM/RTN4R	3
							CC	GO:0031680	G-protein beta/gamma-subunit complex	2/457	12/19520	0.0309076	0.0763267	0.0452306	GNG3/GNG12	2
							CC	GO:0043020	NADPH oxidase complex	2/457	12/19520	0.0309076	0.0763267	0.0452306	CYBA/CYBB	2
							CC	GO:0005769	early endosome	15/457	378/19520	0.0335577	0.082369	0.0488112	LTF/VAMP8/PDLIM4/CNTNAP2/SH3GL2/RAB32/SH3GL3/B2M/GPNMB/CXCR4/ANXA1/VCAM1/CAV1/HLA-B/NSG2	15
							MF	GO:0005201	extracellular matrix structural constituent	26/446	170/18337	6.81273e-14	4.35333e-11	3.37768e-11	LAMC1/HSPG2/BGN/PCOLCE/COL1A1/AEBP1/SRPX2/IGFBP7/COL5A1/EMILIN1/COL6A3/TGFBI/TNC/COL5A2/COL4A2/FMOD/POSTN/COL3A1/COL1A2/COL6A2/MGP/LUM/EFEMP1/CHI3L1/COL4A1/FN1	26
							MF	GO:0001540	amyloid-beta binding	16/446	84/18337	1.61087e-10	5.14674e-08	3.99327e-08	HSPG2/ATP1A3/TGFB2/GRIA4/CD74/TREM2/C1QA/DLGAP3/GRIA2/ITGB2/CLU/GRIN1/MSR1/TLR2/MAPK8IP2/FCGR2B	16
							MF	GO:0017075	syntaxin-1 binding	9/446	26/18337	5.94964e-09	1.26727e-06	9.83257e-07	SNAP25/SYNPR/STXBP1/CPLX1/CPLX2/UNC13A/SYT4/SYP/SYT1	9
							MF	GO:0005178	integrin binding	18/446	142/18337	1.10439e-08	1.6979e-06	1.31737e-06	S1PR3/IBSP/ITGB4/ICAM1/ACTN1/MMP14/ICAM5/COL5A1/EMILIN1/SPP1/TGFBI/ITGA5/COL3A1/ITGB2/GPNMB/VCAM1/ESM1/FN1	18
							MF	GO:0048306	calcium-dependent protein binding	14/446	84/18337	1.39052e-08	1.6979e-06	1.31737e-06	CABP1/SNAP25/S100A6/ANXA2/S100A8/CPLX2/SYN1/S100A10/ANXA1/STMN2/S100A11/S100A9/SYT1/S100A4	14
							MF	GO:0042277	peptide binding	27/446	315/18337	1.59427e-08	1.6979e-06	1.31737e-06	HLA-DPA1/CABP1/HSPG2/HLA-DRA/ATP1A3/HLA-DQA1/TGFB2/GRIA4/HLA-DPB1/CD74/TREM2/C1QA/PPIC/HLA-DRB1/DLGAP3/VIPR2/GRIA2/ITGB2/CLU/GRIN1/KCNIP2/MSR1/TLR2/MAPK8IP2/CD14/HLA-B/FCGR2B	27
							MF	GO:0140375	immune receptor activity	17/446	136/18337	3.49355e-08	3.18911e-06	2.47438e-06	HLA-DPA1/FCER1G/FPR1/HLA-DRA/HLA-DOA/HLA-DQA1/CD74/GPR17/C3AR1/HLA-DRB1/CD44/OSMR/C5AR1/IL13RA2/CXCR4/FPR3/FCGR2B	17
							MF	GO:0005544	calcium-dependent phospholipid binding	11/446	54/18337	5.81521e-08	4.6449e-06	3.6039e-06	SYT7/RPH3A/ANXA5/ANXA2/CPNE5/SYT13/SYT4/ANXA1/SYT5/CPNE6/SYT1	11
							MF	GO:0000149	SNARE binding	15/446	114/18337	1.12589e-07	7.99382e-06	6.20227e-06	SYT7/VAMP8/SNAP25/SYNPR/STXBP1/STX1B/SYT13/CPLX1/CPLX2/SNAP91/UNC13A/SYT4/SYT5/SYP/SYT1	15
							MF	GO:0022836	gated channel activity	26/446	337/18337	2.40023e-07	1.37908e-05	1.07e-05	KCNIP3/SNAP25/CLIC1/KCNJ4/CHRNB2/ABCC8/ASIC4/GABRA3/CACNG3/GRIA4/GABRD/GABRA1/GRIK2/CYBB/GRIA2/GRIN1/KCNIP2/GABRB3/GABRG2/KCNH3/KCNJ9/KCNC2/GABRA5/SCN3B/KCNJ11/KCNT1	26
							MF	GO:0004857	enzyme inhibitor activity	28/446	385/18337	2.78521e-07	1.37908e-05	1.07e-05	CABP1/ELFN2/LTF/SLN/SERPING1/LILRB4/ANXA5/HSPB1/ANXA2/SERPINH1/COL6A3/PRKAR1B/SERPINA1/SNCB/TIMP1/SERPINA3/C3/SLPI/BST2/PPP1R1A/LGALS3/CSTA/CARD16/TNK2/ANXA1/SERPINE1/SOCS3/PI3	28
							MF	GO:0015276	ligand-gated ion channel activity	16/446	139/18337	2.80564e-07	1.37908e-05	1.07e-05	KCNJ4/CHRNB2/ABCC8/ASIC4/GABRA3/GRIA4/GABRD/GABRA1/GRIK2/GRIA2/GRIN1/GABRB3/GABRG2/KCNJ9/GABRA5/KCNJ11	16
							MF	GO:0022834	ligand-gated channel activity	16/446	139/18337	2.80564e-07	1.37908e-05	1.07e-05	KCNJ4/CHRNB2/ABCC8/ASIC4/GABRA3/GRIA4/GABRD/GABRA1/GRIK2/GRIA2/GRIN1/GABRB3/GABRG2/KCNJ9/GABRA5/KCNJ11	16
							MF	GO:0019905	syntaxin binding	12/446	77/18337	3.2503e-07	1.48353e-05	1.15105e-05	SYT7/VAMP8/SNAP25/SYNPR/STXBP1/CPLX1/CPLX2/UNC13A/SYT4/SYT5/SYP/SYT1	12
							MF	GO:0033218	amide binding	28/446	391/18337	3.8138e-07	1.62468e-05	1.26056e-05	HLA-DPA1/CABP1/HSPG2/HLA-DRA/ATP1A3/HLA-DQA1/TGFB2/GRIA4/HLA-DPB1/CD74/TREM2/C1QA/RTN4R/PPIC/HLA-DRB1/DLGAP3/VIPR2/GRIA2/ITGB2/CLU/GRIN1/KCNIP2/MSR1/TLR2/MAPK8IP2/CD14/HLA-B/FCGR2B	28
							MF	GO:0030020	extracellular matrix structural constituent conferring tensile strength	9/446	41/18337	4.82509e-07	1.92702e-05	1.49514e-05	COL1A1/COL5A1/COL6A3/COL5A2/COL4A2/COL3A1/COL1A2/COL6A2/COL4A1	9
							MF	GO:0005518	collagen binding	11/446	68/18337	6.85712e-07	2.57747e-05	1.99982e-05	PCOLCE/AEBP1/SERPINH1/TGFBI/CD44/COL6A2/LUM/MRC2/CTSS/MMP9/FN1	11
							MF	GO:0061134	peptidase regulator activity	20/446	230/18337	9.43808e-07	3.35052e-05	2.59961e-05	LTF/SERPING1/PCOLCE/CASP1/ANXA2/SERPINH1/COL6A3/SERPINA1/TIMP1/SERPINA3/C3/SLPI/BST2/CSTA/CTSC/CARD16/CAV1/SERPINE1/PI3/FN1	20
							MF	GO:0022824	transmitter-gated ion channel activity	10/446	59/18337	1.41741e-06	4.34215e-05	3.369e-05	CHRNB2/GABRA3/GRIA4/GABRA1/GRIK2/GRIA2/GRIN1/GABRB3/GABRG2/GABRA5	10
							MF	GO:0022835	transmitter-gated channel activity	10/446	59/18337	1.41741e-06	4.34215e-05	3.369e-05	CHRNB2/GABRA3/GRIA4/GABRA1/GRIK2/GRIA2/GRIN1/GABRB3/GABRG2/GABRA5	10
							MF	GO:0005230	extracellular ligand-gated ion channel activity	11/446	73/18337	1.427e-06	4.34215e-05	3.369e-05	CHRNB2/GABRA3/GRIA4/GABRD/GABRA1/GRIK2/GRIA2/GRIN1/GABRB3/GABRG2/GABRA5	11
							MF	GO:0032395	MHC class II receptor activity	5/446	10/18337	1.89659e-06	5.48236e-05	4.25367e-05	HLA-DPA1/HLA-DRA/HLA-DOA/HLA-DQA1/HLA-DRB1	5
							MF	GO:0023026	MHC class II protein complex binding	6/446	17/18337	1.97331e-06	5.48236e-05	4.25367e-05	HLA-DRA/HLA-DOA/CD74/HLA-DMA/HLA-DRB1/HLA-DMB	6
							MF	GO:0030594	neurotransmitter receptor activity	13/446	111/18337	3.02043e-06	8.04188e-05	6.23956e-05	CHRNB2/GABRA3/GRIA4/GABRD/GABRA1/GRIK2/GRIA2/HRH3/GRIN1/CHRM1/GABRB3/GABRG2/GABRA5	13
							MF	GO:0019864	IgG binding	5/446	11/18337	3.40757e-06	8.37476e-05	6.49784e-05	FCGR2C/FCER1G/FCGR3A/FCGR2A/FCGR2B	5
							MF	GO:0048407	platelet-derived growth factor binding	5/446	11/18337	3.40757e-06	8.37476e-05	6.49784e-05	COL1A1/COL5A1/COL3A1/COL1A2/COL4A1	5
							MF	GO:0004890	GABA-A receptor activity	6/446	19/18337	4.15072e-06	9.82336e-05	7.62178e-05	GABRA3/GABRD/GABRA1/GABRB3/GABRG2/GABRA5	6
							MF	GO:0019838	growth factor binding	14/446	137/18337	6.42498e-06	0.000142735	0.000110746	ITGB4/COL1A1/SRPX2/IGFBP7/COL5A1/IGFBP2/IGFBP5/VASN/OSMR/COL3A1/COL1A2/ESM1/IGFBP3/COL4A1	14
							MF	GO:0050840	extracellular matrix binding	9/446	55/18337	6.47781e-06	0.000142735	0.000110746	VEGFA/BGN/SMOC1/LGALS1/SPP1/TGFBI/LGALS3/CD248/CTSS	9
							MF	GO:0022851	GABA-gated chloride ion channel activity	5/446	13/18337	9.11707e-06	0.000194194	0.000150672	GABRA3/GABRA1/GABRB3/GABRG2/GABRA5	5
							MF	GO:0016917	GABA receptor activity	6/446	22/18337	1.07281e-05	0.000221138	0.000171577	GABRA3/GABRD/GABRA1/GABRB3/GABRG2/GABRA5	6
							MF	GO:0005539	glycosaminoglycan binding	18/446	228/18337	1.2636e-05	0.000252325	0.000195775	LTF/VEGFA/BGN/PCOLCE/CXCL10/SMOC1/COL5A1/FSTL1/TREM2/RTN4R/POSTN/CD44/SAA1/TNFAIP6/GPNMB/SLIT1/TLR2/FN1	18
							MF	GO:0019865	immunoglobulin binding	6/446	24/18337	1.85698e-05	0.000359579	0.000278991	FCGR2C/FCER1G/FCGR3A/LGALS3/FCGR2A/FCGR2B	6
							MF	GO:0005216	ion channel activity	26/446	429/18337	2.01626e-05	0.000378938	0.000294012	KCNIP3/SNAP25/CLIC1/KCNJ4/CHRNB2/ABCC8/ASIC4/GABRA3/CACNG3/GRIA4/GABRD/ANXA2/GABRA1/GRIK2/GRIA2/GRIN1/KCNIP2/GABRB3/GABRG2/KCNH3/KCNJ9/KCNC2/GABRA5/SCN3B/KCNJ11/KCNT1	26
							MF	GO:0005546	phosphatidylinositol-4,5-bisphosphate binding	10/446	81/18337	2.63119e-05	0.000480381	0.000372719	HIP1R/SYT7/RPH3A/ANXA2/SNAP91/CAPG/PLEKHA4/SCIN/SYT5/SYT1	10
							MF	GO:0023023	MHC protein complex binding	6/446	26/18337	3.04802e-05	0.000541023	0.000419771	HLA-DRA/HLA-DOA/CD74/HLA-DMA/HLA-DRB1/HLA-DMB	6
							MF	GO:0004866	endopeptidase inhibitor activity	15/446	180/18337	3.54958e-05	0.000613022	0.000475634	LTF/SERPING1/ANXA2/SERPINH1/COL6A3/SERPINA1/TIMP1/SERPINA3/C3/SLPI/BST2/CSTA/CARD16/SERPINE1/PI3	15
							MF	GO:0030276	clathrin binding	9/446	68/18337	3.79772e-05	0.000638617	0.000495492	HIP1R/SYT7/SYT13/SNAP91/SYT4/SYT5/SYT1/CALY/NSG2	9
							MF	GO:0015267	channel activity	27/446	477/18337	4.61031e-05	0.000755382	0.000586088	KCNIP3/SNAP25/CLIC1/KCNJ4/CHRNB2/ABCC8/ASIC4/GABRA3/CACNG3/GRIA4/GABRD/ANXA2/GABRA1/GRIK2/CYBB/GRIA2/GRIN1/KCNIP2/GABRB3/GABRG2/KCNH3/KCNJ9/KCNC2/GABRA5/SCN3B/KCNJ11/KCNT1	27
							MF	GO:0022803	passive transmembrane transporter activity	27/446	478/18337	4.77808e-05	0.000763299	0.000592231	KCNIP3/SNAP25/CLIC1/KCNJ4/CHRNB2/ABCC8/ASIC4/GABRA3/CACNG3/GRIA4/GABRD/ANXA2/GABRA1/GRIK2/CYBB/GRIA2/GRIN1/KCNIP2/GABRB3/GABRG2/KCNH3/KCNJ9/KCNC2/GABRA5/SCN3B/KCNJ11/KCNT1	27
							MF	GO:0003823	antigen binding	14/446	165/18337	5.28135e-05	0.000819708	0.000635998	HLA-DPA1/IGHG3/IGLC1/HLA-DRA/HLA-DQA1/IGKC/IGLC2/IGHA1/HLA-DPB1/IGLC3/HLA-DRB1/IGHG2/HLA-B/IGHG1	14
							MF	GO:0099095	ligand-gated anion channel activity	5/446	18/18337	5.48816e-05	0.000819708	0.000635998	GABRA3/GABRA1/GABRB3/GABRG2/GABRA5	5
							MF	GO:0030414	peptidase inhibitor activity	15/446	187/18337	5.51603e-05	0.000819708	0.000635998	LTF/SERPING1/ANXA2/SERPINH1/COL6A3/SERPINA1/TIMP1/SERPINA3/C3/SLPI/BST2/CSTA/CARD16/SERPINE1/PI3	15
							MF	GO:0005520	insulin-like growth factor binding	6/446	29/18337	5.91176e-05	0.000858549	0.000666134	ITGB4/IGFBP7/IGFBP2/IGFBP5/ESM1/IGFBP3	6
							MF	GO:0050786	RAGE receptor binding	4/446	10/18337	6.45475e-05	0.000916575	0.000711155	FPR1/S100A8/S100A9/S100A4	4
							MF	GO:0061135	endopeptidase regulator activity	15/446	192/18337	7.45268e-05	0.00103527	0.000803252	LTF/SERPING1/ANXA2/SERPINH1/COL6A3/SERPINA1/TIMP1/SERPINA3/C3/SLPI/BST2/CSTA/CARD16/SERPINE1/PI3	15
							MF	GO:0015079	potassium ion transmembrane transporter activity	13/446	152/18337	8.9525e-05	0.00121716	0.000944374	KCNIP3/SNAP25/ATP1A3/KCNJ4/ABCC8/GRIK2/KCNIP2/KCNH3/KCNJ9/KCNC2/KCNJ11/KCNT1/SLC12A5	13
							MF	GO:0001786	phosphatidylserine binding	8/446	60/18337	9.71474e-05	0.00124791	0.000968231	SYT7/ANXA2/SYT13/SCIN/SYT4/SYT5/CPNE6/SYT1	8
							MF	GO:0008503	benzodiazepine receptor activity	4/446	11/18337	9.94846e-05	0.00124791	0.000968231	GABRA3/GABRA1/GABRG2/GABRA5	4
							MF	GO:0005244	voltage-gated ion channel activity	15/446	197/18337	9.95983e-05	0.00124791	0.000968231	KCNIP3/SNAP25/CLIC1/KCNJ4/ABCC8/CACNG3/CYBB/GRIN1/KCNIP2/KCNH3/KCNJ9/KCNC2/SCN3B/KCNJ11/KCNT1	15
							MF	GO:0022832	voltage-gated channel activity	15/446	197/18337	9.95983e-05	0.00124791	0.000968231	KCNIP3/SNAP25/CLIC1/KCNJ4/ABCC8/CACNG3/CYBB/GRIN1/KCNIP2/KCNH3/KCNJ9/KCNC2/SCN3B/KCNJ11/KCNT1	15
							MF	GO:0042605	peptide antigen binding	6/446	32/18337	0.000106025	0.00130289	0.00101089	HLA-DPA1/HLA-DRA/HLA-DQA1/HLA-DPB1/HLA-DRB1/HLA-B	6
							MF	GO:0001848	complement binding	5/446	21/18337	0.000122719	0.00145609	0.00112976	PTX3/CD93/C5AR1/ITGB2/VSIG4	5
							MF	GO:0098960	postsynaptic neurotransmitter receptor activity	8/446	62/18337	0.00012305	0.00145609	0.00112976	CHRNB2/GABRA3/GABRA1/GRIK2/HRH3/CHRM1/GABRG2/GABRA5	8
							MF	GO:0099529	neurotransmitter receptor activity involved in regulation of postsynaptic membrane potential	7/446	47/18337	0.00013029	0.00151374	0.00117448	CHRNB2/GABRA3/GABRA1/GRIK2/CHRM1/GABRG2/GABRA5	7
							MF	GO:0004875	complement receptor activity	4/446	12/18337	0.000146365	0.00164082	0.00127309	FPR1/C3AR1/C5AR1/FPR3	4
							MF	GO:0035325	Toll-like receptor binding	4/446	12/18337	0.000146365	0.00164082	0.00127309	LY96/S100A8/TLR2/S100A9	4
							MF	GO:0005267	potassium channel activity	11/446	120/18337	0.000167417	0.00184448	0.0014311	KCNIP3/SNAP25/KCNJ4/ABCC8/GRIK2/KCNIP2/KCNH3/KCNJ9/KCNC2/KCNJ11/KCNT1	11
							MF	GO:0008201	heparin binding	13/446	164/18337	0.000192353	0.00208328	0.00161638	LTF/VEGFA/PCOLCE/CXCL10/SMOC1/COL5A1/FSTL1/RTN4R/POSTN/SAA1/GPNMB/SLIT1/FN1	13
							MF	GO:0005200	structural constituent of cytoskeleton	10/446	103/18337	0.000205587	0.00213718	0.0016582	SPTBN2/NEFM/ACTL6B/HLA-DRB1/MSN/INA/TUBA1C/VIM/ARPC1B/NEFL	10
							MF	GO:0004859	phospholipase inhibitor activity	4/446	13/18337	0.000207363	0.00213718	0.0016582	ANXA5/ANXA2/SNCB/ANXA1	4
							MF	GO:0031994	insulin-like growth factor I binding	4/446	13/18337	0.000207363	0.00213718	0.0016582	ITGB4/IGFBP2/IGFBP5/IGFBP3	4
							MF	GO:1902936	phosphatidylinositol bisphosphate binding	10/446	105/18337	0.00024081	0.0024425	0.0018951	HIP1R/SYT7/RPH3A/ANXA2/SNAP91/CAPG/PLEKHA4/SCIN/SYT5/SYT1	10
							MF	GO:0005249	voltage-gated potassium channel activity	9/446	87/18337	0.00026325	0.00262839	0.00203932	SNAP25/KCNJ4/ABCC8/KCNIP2/KCNH3/KCNJ9/KCNC2/KCNJ11/KCNT1	9
							MF	GO:0005543	phospholipid binding	24/446	451/18337	0.000303521	0.00298384	0.00231511	HIP1R/SYT7/PSD/SPTBN2/RPH3A/NRGN/ANXA5/SNX22/ANXA2/CPNE5/SYT13/PACSIN1/TREM2/SNAP91/UNC13A/PLA2G2A/CAPG/PLEKHA4/SCIN/SYT4/ANXA1/SYT5/CPNE6/SYT1	24
							MF	GO:0046873	metal ion transmembrane transporter activity	23/446	425/18337	0.000318324	0.00308196	0.00239124	KCNIP3/SNAP25/SLC1A6/ATP1A3/KCNJ4/ABCC8/SLC8A2/ASIC4/SLC17A7/CACNG3/ANXA2/SLC1A2/SLC11A1/GRIK2/GRIN1/KCNIP2/KCNH3/KCNJ9/KCNC2/SCN3B/KCNJ11/KCNT1/SLC12A5	23
							MF	GO:0099094	ligand-gated cation channel activity	10/446	109/18337	0.000326548	0.00311439	0.0024164	KCNJ4/CHRNB2/ABCC8/ASIC4/GRIA4/GRIK2/GRIA2/GRIN1/KCNJ9/KCNJ11	10
							MF	GO:0002020	protease binding	11/446	131/18337	0.000360636	0.00338891	0.0026294	COL1A1/ANXA2/CDK5R1/SERPINA1/TIMP1/COL3A1/COL1A2/CSTA/CARD16/SERPINE1/FN1	11
							MF	GO:0001846	opsonin binding	4/446	15/18337	0.000380864	0.00347675	0.00269755	PTX3/CD93/ITGB2/VSIG4	4
							MF	GO:0005237	inhibitory extracellular ligand-gated ion channel activity	4/446	15/18337	0.000380864	0.00347675	0.00269755	GABRA3/GABRA1/GABRG2/GABRA5	4
							MF	GO:0035254	glutamate receptor binding	6/446	41/18337	0.000437347	0.00393612	0.00305397	SHISA7/CAMK2A/CACNG3/CDK5R1/NECAB2/SHANK1	6
							MF	GO:0098631	cell adhesion mediator activity	7/446	58/18337	0.000495136	0.00439433	0.00340949	PDLIM1/ANXA2/EMILIN1/VSTM2L/DSCAML1/ANXA1/S100A11	7
							MF	GO:0005261	cation channel activity	19/446	333/18337	0.000549306	0.00480831	0.00373069	KCNIP3/SNAP25/KCNJ4/CHRNB2/ABCC8/ASIC4/CACNG3/GRIA4/ANXA2/GRIK2/GRIA2/GRIN1/KCNIP2/KCNH3/KCNJ9/KCNC2/SCN3B/KCNJ11/KCNT1	19
							MF	GO:0099106	ion channel regulator activity	10/446	117/18337	0.000575313	0.00496791	0.00385452	KCNIP3/VAMP8/FXYD7/NRXN1/GEM/HPCAL4/KCNIP2/CAV1/SCN3B/PRKCB	10
							MF	GO:0022843	voltage-gated cation channel activity	11/446	139/18337	0.000597346	0.00508939	0.00394877	SNAP25/KCNJ4/ABCC8/CACNG3/GRIN1/KCNIP2/KCNH3/KCNJ9/KCNC2/KCNJ11/KCNT1	11
							MF	GO:0004867	serine-type endopeptidase inhibitor activity	9/446	98/18337	0.000638861	0.00528989	0.00410434	SERPING1/ANXA2/SERPINH1/COL6A3/SERPINA1/SERPINA3/SLPI/SERPINE1/PI3	9
							MF	GO:0098918	structural constituent of synapse	4/446	17/18337	0.000638931	0.00528989	0.00410434	SPTBN2/ACTN1/INA/NEFL	4
							MF	GO:1904315	transmitter-gated ion channel activity involved in regulation of postsynaptic membrane potential	6/446	44/18337	0.000645714	0.00528989	0.00410434	CHRNB2/GABRA3/GABRA1/GRIK2/GABRG2/GABRA5	6
							MF	GO:0034987	immunoglobulin receptor binding	8/446	79/18337	0.000662984	0.00536261	0.00416076	IGHG3/IGLC1/IGKC/IGLC2/IGHA1/IGLC3/IGHG2/IGHG1	8
							MF	GO:0055102	lipase inhibitor activity	4/446	18/18337	0.000805802	0.00635688	0.0049322	ANXA5/ANXA2/SNCB/ANXA1	4
							MF	GO:0098641	cadherin binding involved in cell-cell adhesion	4/446	18/18337	0.000805802	0.00635688	0.0049322	PDLIM1/ANXA2/ANXA1/S100A11	4
							MF	GO:0016247	channel regulator activity	11/446	145/18337	0.00084986	0.00662269	0.00513844	KCNIP3/VAMP8/CACNG3/FXYD7/NRXN1/GEM/HPCAL4/KCNIP2/CAV1/SCN3B/PRKCB	11
							MF	GO:0001530	lipopolysaccharide binding	5/446	32/18337	0.000974527	0.00750268	0.00582121	LTF/LY96/TREM2/TLR2/CD14	5
							MF	GO:1901981	phosphatidylinositol phosphate binding	12/446	171/18337	0.000998952	0.00752679	0.00583991	HIP1R/SYT7/RPH3A/NRGN/SNX22/ANXA2/SNAP91/CAPG/PLEKHA4/SCIN/SYT5/SYT1	12
							MF	GO:0004970	ionotropic glutamate receptor activity	4/446	19/18337	0.00100122	0.00752679	0.00583991	GRIA4/GRIK2/GRIA2/GRIN1	4
							MF	GO:0005154	epidermal growth factor receptor binding	5/446	33/18337	0.00112588	0.00836555	0.00649069	LINGO1/ITGA5/TNK2/EFEMP1/PLSCR1	5
							MF	GO:0098632	cell-cell adhesion mediator activity	6/446	49/18337	0.00115493	0.00839095	0.0065104	PDLIM1/ANXA2/VSTM2L/DSCAML1/ANXA1/S100A11	6
							MF	GO:0005516	calmodulin binding	13/446	198/18337	0.00115556	0.00839095	0.0065104	SYT7/CAMK2A/SLC8A2/AEBP1/NRGN/RGS1/GEM/CAMKV/UNC13A/CAMSAP3/GRIN1/SYT1/ARPP21	13
							MF	GO:0099186	structural constituent of postsynapse	3/446	10/18337	0.0015099	0.0108408	0.00841117	ACTN1/INA/NEFL	3
							MF	GO:0043394	proteoglycan binding	5/446	36/18337	0.00168469	0.0119613	0.00928058	COL5A1/TNC/GPNMB/CTSS/FN1	5
							MF	GO:0005242	inward rectifier potassium channel activity	4/446	22/18337	0.00178366	0.0123887	0.00961217	KCNJ4/ABCC8/KCNJ9/KCNJ11	4
							MF	GO:0030021	extracellular matrix structural constituent conferring compression resistance	4/446	22/18337	0.00178366	0.0123887	0.00961217	HSPG2/BGN/FMOD/LUM	4
							MF	GO:0019955	cytokine binding	10/446	136/18337	0.00182518	0.0125407	0.00973014	GBP1/CD74/ZFP36/PLP2/VASN/OSMR/TNFRSF1A/IL13RA2/CXCR4/PDPN	10
							MF	GO:0042056	chemoattractant activity	5/446	37/18337	0.00190957	0.0129693	0.0100627	VEGFA/CCL5/CXCL10/LGALS3/GPNMB	5
							MF	GO:0072341	modified amino acid binding	8/446	93/18337	0.00192815	0.0129693	0.0100627	SYT7/ANXA2/SYT13/SCIN/SYT4/SYT5/CPNE6/SYT1	8
							MF	GO:0008236	serine-type peptidase activity	12/446	186/18337	0.00204572	0.0136168	0.0105651	LTF/C1S/PLAU/PCSK2/CPVL/PRSS23/CFI/CTSC/C1RL/C1R/MMP9/PLAT	12
							MF	GO:0035255	ionotropic glutamate receptor binding	4/446	23/18337	0.00211812	0.0138613	0.0107548	SHISA7/CACNG3/CDK5R1/SHANK1	4
							MF	GO:0005254	chloride channel activity	7/446	74/18337	0.00212584	0.0138613	0.0107548	CLIC1/GABRA3/GABRD/GABRA1/GABRB3/GABRG2/GABRA5	7
							MF	GO:0017171	serine hydrolase activity	12/446	188/18337	0.00223625	0.014434	0.0111991	LTF/C1S/PLAU/PCSK2/CPVL/PRSS23/CFI/CTSC/C1RL/C1R/MMP9/PLAT	12
							MF	GO:0003779	actin binding	21/446	439/18337	0.00263352	0.0168282	0.0130567	HIP1R/GBP1/TAGLN/SPTBN2/ACTN1/PDLIM1/PDLIM4/TMSB4X/CDK5R1/CAMSAP3/SYN1/CAPG/MSN/CXCR4/FLNC/HPCA/SCIN/HCLS1/CDK5R2/ARPC1B/S100A4	21
							MF	GO:0042301	phosphate ion binding	3/446	12/18337	0.00266963	0.01689	0.0131047	RPH3A/PDE2A/GNG12	3
							MF	GO:0004252	serine-type endopeptidase activity	11/446	168/18337	0.00276273	0.0173077	0.0134287	LTF/C1S/PLAU/PCSK2/PRSS23/CFI/CTSC/C1RL/C1R/MMP9/PLAT	11
							MF	GO:0015108	chloride transmembrane transporter activity	8/446	101/18337	0.00323586	0.0200749	0.0155758	CLIC1/GABRA3/GABRD/GABRA1/GABRB3/GABRG2/GABRA5/SLC12A5	8
							MF	GO:0036041	long-chain fatty acid binding	3/446	13/18337	0.0034083	0.0209414	0.0162481	S100A8/ALOX5AP/S100A9	3
							MF	GO:0016504	peptidase activator activity	5/446	43/18337	0.00374368	0.022783	0.0176769	PCOLCE/CASP1/CTSC/CAV1/FN1	5
							MF	GO:0008066	glutamate receptor activity	4/446	27/18337	0.00388843	0.0234406	0.0181872	GRIA4/GRIK2/GRIA2/GRIN1	4
							MF	GO:0048018	receptor ligand activity	22/446	486/18337	0.00408635	0.0242421	0.018809	NPPA/TGFB2/VEGFA/CCL5/APLN/CXCL10/CCL2/CCK/ENHO/SPP1/SST/TIMP1/NAMPT/LGALS3/GPNMB/EFEMP1/ADM/TYMP/GDF15/CHGB/C1QTNF4/HAMP	22
							MF	GO:0044325	ion channel binding	9/446	128/18337	0.00409726	0.0242421	0.018809	KCNIP3/ABCC8/ACTN1/KCNIP2/S100A10/CAV1/KCNC2/SCN3B/KCNJ11	9
							MF	GO:0004089	carbonate dehydratase activity	3/446	14/18337	0.00426018	0.0245248	0.0190284	CA9/CA3/CA10	3
							MF	GO:0005313	L-glutamate transmembrane transporter activity	3/446	14/18337	0.00426018	0.0245248	0.0190284	SLC1A6/SLC17A7/SLC1A2	3
							MF	GO:0044548	S100 protein binding	3/446	14/18337	0.00426018	0.0245248	0.0190284	S100A6/ANXA2/S100A11	3
							MF	GO:0001968	fibronectin binding	4/446	28/18337	0.00445064	0.0253925	0.0197016	VEGFA/IGFBP5/CTSS/IGFBP3	4
							MF	GO:0030546	signaling receptor activator activity	22/446	492/18337	0.00471421	0.0266582	0.0206837	NPPA/TGFB2/VEGFA/CCL5/APLN/CXCL10/CCL2/CCK/ENHO/SPP1/SST/TIMP1/NAMPT/LGALS3/GPNMB/EFEMP1/ADM/TYMP/GDF15/CHGB/C1QTNF4/HAMP	22
							MF	GO:0005253	anion channel activity	7/446	86/18337	0.00495447	0.0277711	0.0215472	CLIC1/GABRA3/GABRD/GABRA1/GABRB3/GABRG2/GABRA5	7
							MF	GO:0003924	GTPase activity	16/446	322/18337	0.00571175	0.0314958	0.0244371	GBP2/GBP1/ARHGDIB/GNG3/RASL10A/RAB3A/RGS1/AGAP2/GEM/RAB32/EEF1A2/RAB3C/RAC2/RGS7/TUBA1C/GBP3	16
							MF	GO:0008022	protein C-terminus binding	11/446	185/18337	0.00571754	0.0314958	0.0244371	HSPG2/RAB3A/RBFOX1/HPCAL4/SH3GL2/SH3GL3/SHANK1/SYT1/KCNJ11/NEFL/FN1	11
							MF	GO:0030246	carbohydrate binding	14/446	267/18337	0.00597451	0.03263	0.0253171	HLA-DRA/LOXL2/LGALS1/PTX3/PYGL/GALNT9/CHI3L2/CD93/HLA-DRB1/LGALS3/MRC2/CHI3L1/CLEC2L/CD248	14
							MF	GO:0015172	acidic amino acid transmembrane transporter activity	3/446	16/18337	0.00632199	0.0336646	0.0261198	SLC1A6/SLC17A7/SLC1A2	3
							MF	GO:0016641	oxidoreductase activity, acting on the CH-NH2 group of donors, oxygen as acceptor	3/446	16/18337	0.00632199	0.0336646	0.0261198	LOXL2/MAOB/VCAM1	3
							MF	GO:0050700	CARD domain binding	3/446	16/18337	0.00632199	0.0336646	0.0261198	CASP1/CASP4/CARD16	3
							MF	GO:0019887	protein kinase regulator activity	11/446	190/18337	0.00694577	0.0366806	0.0284598	LTF/CCL5/LILRB4/CXCL10/HSPB1/CDK5R1/AGAP2/PRKAR1B/RAC2/SOCS3/CDK5R2	11
							MF	GO:0019956	chemokine binding	4/446	33/18337	0.00808637	0.042354	0.0328618	ZFP36/PLP2/CXCR4/PDPN	4
							MF	GO:0005179	hormone activity	8/446	122/18337	0.00995242	0.051704	0.0401163	NPPA/APLN/CCK/ENHO/SST/ADM/CHGB/HAMP	8
							MF	GO:0044183	protein folding chaperone	4/446	36/18337	0.0109959	0.0566644	0.043965	CD74/HSPB1/HSPA6/HSPA7	4
							MF	GO:1901681	sulfur compound binding	13/446	260/18337	0.0114851	0.0587119	0.0455536	LTF/VEGFA/PCOLCE/CXCL10/SMOC1/COL5A1/FSTL1/RTN4R/POSTN/SAA1/GPNMB/SLIT1/FN1	13
							MF	GO:0051087	chaperone binding	7/446	101/18337	0.0116565	0.0591151	0.0458665	ATP1A3/CP/CLU/CTSC/HLA-B/FN1/PDPN	7
							MF	GO:0016638	oxidoreductase activity, acting on the CH-NH2 group of donors	3/446	20/18337	0.0119776	0.0597943	0.0463934	LOXL2/MAOB/VCAM1	3
							MF	GO:0031681	G-protein beta-subunit binding	3/446	20/18337	0.0119776	0.0597943	0.0463934	GNG3/GNG12/RGS7	3
							MF	GO:0005504	fatty acid binding	4/446	37/18337	0.0120973	0.0599238	0.0464938	FABP5/S100A8/ALOX5AP/S100A9	4
